# Supplementary material for: Analysis of allelic variants of RhMLO genes in rose and functional studies on susceptibility to powdery mildew related to clade V homologs
Source: Theor Appl Genet. 2021 May 2;134(8):2495–515. doi: 10.1007/s00122-021-03838-7 (PMC8277636; doi:10.1007/s00122-021-03838-7)
Supplement: Supplementary file 2 — Supplementary file2 (XLSX 53 KB) [file 122_2021_3838_MOESM2_ESM.xlsx]

## Sheet: MLO
# BLASTP 2.7.1+
# Query: AtMLO1
# Database: GDR-sequences_prot.prot.db
# Fields: query acc.ver, subject acc.ver, % identity, alignment length, mismatches, gap opens, q. start, q. end, s. start, s. end, evalue, bit score
# 5 hits found
AtMLO1	RC6G0428300	73.523	457	106	4	1	456	1	443	0	686
AtMLO1	RC2G0000700	60.95	484	138	7	7	471	4	455	0	565
AtMLO1	RC1G0223800	61.468	436	142	5	1	436	1	410	0	531
AtMLO1	RC7G0367400	59.424	451	166	8	9	458	9	443	1.24e-166	481
AtMLO1	RC5G0516400	42.222	495	263	7	1	482	1	485	1.88e-126	382
# BLASTP 2.7.1+
# Query: AtMLO2
# Database: GDR-sequences_prot.prot.db
# Fields: query acc.ver, subject acc.ver, % identity, alignment length, mismatches, gap opens, q. start, q. end, s. start, s. end, evalue, bit score
# 5 hits found
AtMLO2	RC5G0516400	59.167	600	204	7	1	573	1	586	0	683
AtMLO2	RC1G0418100	63.899	554	179	4	7	559	6	539	0	681
AtMLO2	RC1G0417800	64.74	519	164	3	6	523	9	509	0	650
AtMLO2	RC3G0207400	57.705	584	230	7	1	573	1	578	0	642
AtMLO2	RC7G0349100	50.097	515	227	6	7	506	9	508	2.81e-169	492
# BLASTP 2.7.1+
# Query: AtMLO3
# Database: GDR-sequences_prot.prot.db
# Fields: query acc.ver, subject acc.ver, % identity, alignment length, mismatches, gap opens, q. start, q. end, s. start, s. end, evalue, bit score
# 5 hits found
AtMLO3	RC3G0207200	56.466	464	163	3	18	449	9	465	0	519
AtMLO3	RC5G0517300	46.747	584	214	8	14	507	5	581	2.02e-164	479
AtMLO3	RC5G0516400	45.851	482	241	4	17	480	8	487	8.77e-149	438
AtMLO3	RC3G0207400	46.004	463	225	4	17	454	8	470	5.02e-141	418
AtMLO3	RC2G0114500	43.049	446	237	3	17	452	33	471	2.15e-139	414
# BLASTP 2.7.1+
# Query: AtMLO4
# Database: GDR-sequences_prot.prot.db
# Fields: query acc.ver, subject acc.ver, % identity, alignment length, mismatches, gap opens, q. start, q. end, s. start, s. end, evalue, bit score
# 5 hits found
AtMLO4	RC7G0392800	69.588	582	148	10	1	573	1	562	0	783
AtMLO4	RC2G0135000	50.862	464	221	6	6	464	4	465	6.18e-156	457
AtMLO4	RC5G0301800	46.092	499	223	11	1	469	1	483	5.93e-150	442
AtMLO4	RC5G0516400	37.662	462	272	5	8	455	7	466	9.52e-100	314
AtMLO4	RC6G0428300	40.708	452	241	9	6	443	5	443	4.46e-98	307
# BLASTP 2.7.1+
# Query: AtMLO5
# Database: GDR-sequences_prot.prot.db
# Fields: query acc.ver, subject acc.ver, % identity, alignment length, mismatches, gap opens, q. start, q. end, s. start, s. end, evalue, bit score
# 5 hits found
AtMLO5	RC7G0349700	59.393	527	177	8	1	501	1	516	0	607
AtMLO5	RC2G0114500	61.863	451	163	3	15	459	33	480	0	582
AtMLO5	RC5G0516400	51.452	482	207	7	6	463	2	480	2.73e-165	480
AtMLO5	RC3G0207400	46.243	519	241	7	15	495	8	526	6e-147	433
AtMLO5	RC7G0349100	44.318	528	243	10	10	501	5	517	8.25e-145	427
# BLASTP 2.7.1+
# Query: AtMLO6
# Database: GDR-sequences_prot.prot.db
# Fields: query acc.ver, subject acc.ver, % identity, alignment length, mismatches, gap opens, q. start, q. end, s. start, s. end, evalue, bit score
# 5 hits found
AtMLO6	RC5G0516400	60.399	601	205	7	1	583	1	586	0	700
AtMLO6	RC3G0207400	61.591	591	204	10	1	582	1	577	0	690
AtMLO6	RC1G0418100	62.093	583	189	7	7	583	6	562	0	679
AtMLO6	RC1G0417800	64.112	535	166	6	6	538	9	519	0	651
AtMLO6	RC7G0349100	48.257	545	247	7	7	533	9	536	8.78e-172	499
# BLASTP 2.7.1+
# Query: AtMLO7
# Database: GDR-sequences_prot.prot.db
# Fields: query acc.ver, subject acc.ver, % identity, alignment length, mismatches, gap opens, q. start, q. end, s. start, s. end, evalue, bit score
# 5 hits found
AtMLO7	RC2G0114500	60.762	525	188	5	31	538	33	556	0	642
AtMLO7	RC7G0349700	54.008	524	195	8	23	526	2	499	0	535
AtMLO7	RC5G0516400	50	474	214	3	25	475	2	475	2.9e-160	469
AtMLO7	RC7G0349100	43.137	561	259	7	23	536	2	549	6.86e-152	446
AtMLO7	RC3G0207400	44.746	552	266	8	21	540	2	546	8.03e-142	421
# BLASTP 2.7.1+
# Query: AtMLO8
# Database: GDR-sequences_prot.prot.db
# Fields: query acc.ver, subject acc.ver, % identity, alignment length, mismatches, gap opens, q. start, q. end, s. start, s. end, evalue, bit score
# 5 hits found
AtMLO8	RC2G0114500	61.785	594	200	10	13	589	4	587	0	708
AtMLO8	RC7G0349700	55.556	531	188	9	39	545	10	516	0	543
AtMLO8	RC5G0516400	48.544	515	245	6	39	533	8	522	2.88e-157	463
AtMLO8	RC3G0207400	44.615	585	289	8	39	592	8	588	8.21e-151	446
AtMLO8	RC1G0418100	44.7	566	275	8	39	591	7	547	3.26e-147	436
# BLASTP 2.7.1+
# Query: AtMLO9
# Database: GDR-sequences_prot.prot.db
# Fields: query acc.ver, subject acc.ver, % identity, alignment length, mismatches, gap opens, q. start, q. end, s. start, s. end, evalue, bit score
# 5 hits found
AtMLO9	RC7G0349700	62.931	464	161	5	6	459	2	464	0	580
AtMLO9	RC2G0114500	62.332	446	161	3	14	458	33	472	0	576
AtMLO9	RC5G0516400	52.318	453	206	4	14	456	8	460	3.53e-159	462
AtMLO9	RC7G0349100	46.473	482	209	7	9	459	5	468	4.3e-143	421
AtMLO9	RC3G0207400	49.783	460	214	5	14	456	8	467	9.88e-142	418
# BLASTP 2.7.1+
# Query: AtMLO10
# Database: GDR-sequences_prot.prot.db
# Fields: query acc.ver, subject acc.ver, % identity, alignment length, mismatches, gap opens, q. start, q. end, s. start, s. end, evalue, bit score
# 5 hits found
AtMLO10	RC2G0114500	65.849	530	160	7	34	545	33	559	0	699
AtMLO10	RC7G0349700	54.962	524	202	6	26	524	2	516	0	554
AtMLO10	RC5G0516400	45.868	593	256	7	28	562	2	587	2.99e-170	495
AtMLO10	RC3G0207400	50.728	481	205	5	28	476	2	482	1.35e-151	447
AtMLO10	RC7G0349100	45.083	539	228	8	33	530	9	520	2.24e-149	441
# BLASTP 2.7.1+
# Query: AtMLO11
# Database: GDR-sequences_prot.prot.db
# Fields: query acc.ver, subject acc.ver, % identity, alignment length, mismatches, gap opens, q. start, q. end, s. start, s. end, evalue, bit score
# 5 hits found
AtMLO11	RC5G0301800	69.573	562	151	8	12	567	4	551	0	788
AtMLO11	RC7G0392800	46.394	513	256	4	10	517	3	501	5.66e-152	447
AtMLO11	RC2G0135000	41.845	466	257	5	16	473	7	466	2.65e-127	384
AtMLO11	RC2G0114500	41.871	449	249	6	16	462	33	471	1.88e-115	355
AtMLO11	RC6G0428300	41.97	467	235	11	1	455	1	443	1.67e-113	347
# BLASTP 2.7.1+
# Query: AtMLO12
# Database: GDR-sequences_prot.prot.db
# Fields: query acc.ver, subject acc.ver, % identity, alignment length, mismatches, gap opens, q. start, q. end, s. start, s. end, evalue, bit score
# 5 hits found
AtMLO12	RC5G0516400	62.281	570	185	7	6	571	8	551	0	688
AtMLO12	RC1G0418100	62.609	575	188	7	5	574	6	558	0	676
AtMLO12	RC1G0417800	67.886	492	146	4	4	493	9	490	0	649
AtMLO12	RC3G0207400	58.475	590	215	10	2	576	4	578	0	647
AtMLO12	RC7G0349100	46.835	553	240	9	2	519	6	539	5.75e-163	476
# BLASTP 2.7.1+
# Query: AtMLO13
# Database: GDR-sequences_prot.prot.db
# Fields: query acc.ver, subject acc.ver, % identity, alignment length, mismatches, gap opens, q. start, q. end, s. start, s. end, evalue, bit score
# 5 hits found
AtMLO13	RC7G0367400	66.004	453	137	6	1	446	1	443	0	555
AtMLO13	RC6G0428300	55.43	442	185	5	8	444	9	443	2.68e-169	486
AtMLO13	RC2G0000700	48.548	482	191	7	4	458	2	453	1.1e-144	424
AtMLO13	RC1G0223800	50	434	183	8	1	424	1	410	2.1e-138	404
AtMLO13	RC5G0516400	43.434	495	237	10	1	468	1	479	3.19e-128	384
# BLASTP 2.7.1+
# Query: AtMLO14
# Database: GDR-sequences_prot.prot.db
# Fields: query acc.ver, subject acc.ver, % identity, alignment length, mismatches, gap opens, q. start, q. end, s. start, s. end, evalue, bit score
# 5 hits found
AtMLO14	RC5G0301800	69.217	549	153	5	10	548	9	551	0	769
AtMLO14	RC7G0392800	47.844	487	234	5	3	484	2	473	1.49e-153	451
AtMLO14	RC2G0135000	41.401	471	261	4	6	468	3	466	3.28e-127	383
AtMLO14	RC6G0428300	42.282	447	243	7	9	450	7	443	1.04e-113	347
AtMLO14	RC5G0516400	40.514	506	282	10	8	498	6	507	4.07e-111	343
# BLASTP 2.7.1+
# Query: AtMLO15
# Database: GDR-sequences_prot.prot.db
# Fields: query acc.ver, subject acc.ver, % identity, alignment length, mismatches, gap opens, q. start, q. end, s. start, s. end, evalue, bit score
# 5 hits found
AtMLO15	RC6G0428300	58.58	507	192	5	1	492	1	504	0	592
AtMLO15	RC2G0000700	57.741	478	153	5	3	455	2	455	0	535
AtMLO15	RC1G0223800	54.439	428	171	7	1	422	1	410	5.2e-163	467
AtMLO15	RC7G0367400	52.027	444	204	4	6	446	8	445	1.72e-144	423
AtMLO15	RC5G0516400	44.536	485	240	8	5	466	7	485	1.3e-130	391
# BLASTP 2.7.1+
# Query: FvMLO1
# Database: GDR-sequences_prot.prot.db
# Fields: query acc.ver, subject acc.ver, % identity, alignment length, mismatches, gap opens, q. start, q. end, s. start, s. end, evalue, bit score
# 5 hits found
FvMLO1	RC5G0516400	94.043	554	28	2	47	597	40	591	0	1060
FvMLO1	RC3G0207400	69.424	556	143	9	47	592	40	578	0	738
FvMLO1	RC1G0418100	65.053	475	150	4	43	513	35	497	0	590
FvMLO1	RC1G0417800	65.336	476	148	5	43	513	39	502	0	584
FvMLO1	RC2G0114500	55.399	426	175	4	49	474	67	477	7.93e-163	477
# BLASTP 2.7.1+
# Query: FvMLO2
# Database: GDR-sequences_prot.prot.db
# Fields: query acc.ver, subject acc.ver, % identity, alignment length, mismatches, gap opens, q. start, q. end, s. start, s. end, evalue, bit score
# 5 hits found
FvMLO2	RC1G0223800	62.069	435	124	7	1	419	1	410	4.31e-174	498
FvMLO2	RC6G0428300	58.275	429	163	5	1	419	1	423	1.52e-170	492
FvMLO2	RC2G0000700	50.889	450	159	6	1	419	1	419	1.36e-134	400
FvMLO2	RC7G0367400	48.364	428	205	5	1	419	1	421	2.73e-122	369
FvMLO2	RC2G0114500	41.568	421	226	6	9	419	34	444	1.28e-97	308
# BLASTP 2.7.1+
# Query: FvMLO3
# Database: GDR-sequences_prot.prot.db
# Fields: query acc.ver, subject acc.ver, % identity, alignment length, mismatches, gap opens, q. start, q. end, s. start, s. end, evalue, bit score
# 5 hits found
FvMLO3	RC3G0207200	90.775	542	49	1	49	590	1	541	0	973
FvMLO3	RC5G0517300	49.427	611	221	12	49	583	1	599	0	524
FvMLO3	RC5G0516400	49.693	489	224	5	49	529	1	475	1.99e-167	489
FvMLO3	RC3G0207400	48.347	484	234	5	49	525	1	475	8.5e-148	439
FvMLO3	RC1G0418100	48.571	455	212	5	57	510	8	441	1.03e-145	432
# BLASTP 2.7.1+
# Query: FvMLO4
# Database: GDR-sequences_prot.prot.db
# Fields: query acc.ver, subject acc.ver, % identity, alignment length, mismatches, gap opens, q. start, q. end, s. start, s. end, evalue, bit score
# 5 hits found
FvMLO4	RC3G0207400	93.194	573	39	0	1	573	1	573	0	1064
FvMLO4	RC5G0516400	70.99	586	143	8	1	569	1	576	0	788
FvMLO4	RC1G0418100	60.315	572	191	6	7	568	6	551	0	646
FvMLO4	RC1G0417800	64.66	515	158	3	6	515	9	504	0	632
FvMLO4	RC2G0114500	51.957	460	199	4	8	467	33	470	2.33e-171	498
# BLASTP 2.7.1+
# Query: FvMLO5
# Database: GDR-sequences_prot.prot.db
# Fields: query acc.ver, subject acc.ver, % identity, alignment length, mismatches, gap opens, q. start, q. end, s. start, s. end, evalue, bit score
# 5 hits found
FvMLO5	RC2G0000700	74.912	570	64	8	119	661	1	518	0	744
FvMLO5	RC6G0428300	55.847	496	138	9	119	586	1	443	0	534
FvMLO5	RC7G0367400	45.547	494	187	10	123	590	8	445	3.03e-129	393
FvMLO5	RC5G0516400	40.99	505	215	11	122	593	7	461	1.08e-107	340
FvMLO5	RC7G0349100	35.636	550	276	13	121	633	8	516	1.19e-94	305
# BLASTP 2.7.1+
# Query: FvMLO6
# Database: GDR-sequences_prot.prot.db
# Fields: query acc.ver, subject acc.ver, % identity, alignment length, mismatches, gap opens, q. start, q. end, s. start, s. end, evalue, bit score
# 5 hits found
FvMLO6	RC2G0000700	91.333	150	13	0	182	331	306	455	1.38e-87	274
FvMLO6	RC6G0428300	76.866	134	31	0	182	315	310	443	6.84e-73	235
FvMLO6	RC1G0223800	69.298	114	35	0	182	295	297	410	2.95e-54	184
FvMLO6	RC7G0367400	57.037	135	57	1	186	319	311	445	4.2e-46	164
FvMLO6	RC7G0349700	41.361	191	106	2	161	350	306	491	3.22e-43	157
# BLASTP 2.7.1+
# Query: FvMLO7
# Database: GDR-sequences_prot.prot.db
# Fields: query acc.ver, subject acc.ver, % identity, alignment length, mismatches, gap opens, q. start, q. end, s. start, s. end, evalue, bit score
# 5 hits found
FvMLO7	RC2G0000700	80.645	217	35	3	238	450	306	519	4.05e-105	322
FvMLO7	RC1G0223800	37.529	429	171	9	1	351	1	410	1.92e-78	249
FvMLO7	RC6G0428300	77.612	134	30	0	238	371	310	443	9.07e-71	232
FvMLO7	RC2G0114500	30.835	467	219	13	8	392	35	479	1.67e-46	169
FvMLO7	RC7G0367400	59.259	135	54	1	242	375	311	445	5.52e-46	166
# BLASTP 2.7.1+
# Query: FvMLO8
# Database: GDR-sequences_prot.prot.db
# Fields: query acc.ver, subject acc.ver, % identity, alignment length, mismatches, gap opens, q. start, q. end, s. start, s. end, evalue, bit score
# 5 hits found
FvMLO8	RC6G0428300	88.65	511	53	4	4	514	3	508	0	874
FvMLO8	RC2G0000700	58.397	524	158	8	8	498	4	500	0	577
FvMLO8	RC1G0223800	60.325	431	145	5	1	426	1	410	0	526
FvMLO8	RC7G0367400	57.589	448	176	5	6	448	5	443	9.07e-167	481
FvMLO8	RC2G0114500	44.13	460	243	5	8	463	32	481	5.57e-135	403
# BLASTP 2.7.1+
# Query: FvMLO9
# Database: GDR-sequences_prot.prot.db
# Fields: query acc.ver, subject acc.ver, % identity, alignment length, mismatches, gap opens, q. start, q. end, s. start, s. end, evalue, bit score
# 5 hits found
FvMLO9	RC7G0392800	79.505	283	30	3	179	434	281	562	7.21e-150	437
FvMLO9	RC5G0301800	49.468	188	90	2	6	189	6	192	1.35e-50	179
FvMLO9	RC2G0135000	48.171	164	59	1	194	331	295	458	5.74e-42	155
FvMLO9	RC7G0349100	33.679	193	114	1	8	186	9	201	4.65e-30	122
FvMLO9	RC2G0114500	34.973	183	104	3	9	186	33	205	5.67e-27	113
# BLASTP 2.7.1+
# Query: FvMLO10
# Database: GDR-sequences_prot.prot.db
# Fields: query acc.ver, subject acc.ver, % identity, alignment length, mismatches, gap opens, q. start, q. end, s. start, s. end, evalue, bit score
# 5 hits found
FvMLO10	RC2G0114500	91.087	561	29	5	13	557	32	587	0	986
FvMLO10	RC7G0349700	60.632	475	153	9	12	454	8	480	0	543
FvMLO10	RC7G0349100	44.87	575	263	11	14	551	10	567	1.03e-163	477
FvMLO10	RC5G0516400	46.06	571	259	10	10	552	4	553	8.39e-161	471
FvMLO10	RC3G0207400	44.523	566	260	11	9	533	3	555	2.47e-145	431
# BLASTP 2.7.1+
# Query: FvH4_1g11630.1
# Database: GDR-sequences_prot.prot.db
# Fields: query acc.ver, subject acc.ver, % identity, alignment length, mismatches, gap opens, q. start, q. end, s. start, s. end, evalue, bit score
# 5 hits found
FvH4_1g11630.1	RC2G0135000	78.571	532	99	5	7	526	5	533	0	809
FvH4_1g11630.1	RC7G0392800	50.688	509	233	8	1	497	1	503	1.46e-162	474
FvH4_1g11630.1	RC5G0301800	42.266	459	249	6	1	448	1	454	9.91e-129	387
FvH4_1g11630.1	RC5G0516400	35.524	487	286	9	8	472	7	487	2.56e-95	301
FvH4_1g11630.1	RC6G0428300	36.629	445	270	7	4	440	3	443	2.87e-90	286
# BLASTP 2.7.1+
# Query: FvMLO12
# Database: GDR-sequences_prot.prot.db
# Fields: query acc.ver, subject acc.ver, % identity, alignment length, mismatches, gap opens, q. start, q. end, s. start, s. end, evalue, bit score
# 5 hits found
FvMLO12	RC1G0418100	88.152	422	50	0	4	425	3	424	0	759
FvMLO12	RC1G0417800	83.055	419	71	0	7	425	10	428	0	708
FvMLO12	RC5G0516400	61.006	477	164	3	1	464	1	468	0	573
FvMLO12	RC3G0207400	60.164	487	170	3	1	468	1	482	0	546
FvMLO12	RC2G0114500	52.494	421	191	4	8	425	33	447	4.18e-150	441
# BLASTP 2.7.1+
# Query: FvMLO13
# Database: GDR-sequences_prot.prot.db
# Fields: query acc.ver, subject acc.ver, % identity, alignment length, mismatches, gap opens, q. start, q. end, s. start, s. end, evalue, bit score
# 5 hits found
FvMLO13	RC3G0132400	76.16	625	73	6	1	549	1	625	0	874
FvMLO13	RC5G0516400	44.946	465	205	6	8	421	10	474	1.44e-127	385
FvMLO13	RC5G0086800	44.654	477	204	4	8	441	13	472	2.79e-126	380
FvMLO13	RC3G0207400	42.017	476	216	6	2	417	4	479	3.49e-114	351
FvMLO13	RC1G0418100	38.318	535	251	10	8	466	9	540	4.29e-109	337
# BLASTP 2.7.1+
# Query: FvMLO14
# Database: GDR-sequences_prot.prot.db
# Fields: query acc.ver, subject acc.ver, % identity, alignment length, mismatches, gap opens, q. start, q. end, s. start, s. end, evalue, bit score
# 5 hits found
FvMLO14	RC5G0517300	75	292	37	6	124	381	335	624	1.72e-125	374
FvMLO14	RC3G0207200	51.643	213	84	4	133	327	302	513	8.57e-59	199
FvMLO14	RC4G0104600	43.82	178	97	2	142	317	68	244	3.35e-54	181
FvMLO14	RC5G0516400	46.746	169	89	1	132	300	299	466	6.27e-50	176
FvMLO14	RC7G0349700	44.865	185	86	3	132	316	312	480	1.71e-48	171
# BLASTP 2.7.1+
# Query: FvMLO15
# Database: GDR-sequences_prot.prot.db
# Fields: query acc.ver, subject acc.ver, % identity, alignment length, mismatches, gap opens, q. start, q. end, s. start, s. end, evalue, bit score
# 5 hits found
FvMLO15	RC5G0086800	91.62	537	28	1	1	537	1	520	0	976
FvMLO15	RC5G0516400	50.63	476	185	4	7	449	4	462	7.12e-164	478
FvMLO15	RC3G0132400	48.503	501	202	5	12	481	8	483	3.67e-156	460
FvMLO15	RC3G0207400	49.896	483	185	4	7	449	4	469	7.43e-151	444
FvMLO15	RC1G0418100	51.22	451	182	4	12	441	8	441	5.17e-150	441
# BLASTP 2.7.1+
# Query: FvMLO16
# Database: GDR-sequences_prot.prot.db
# Fields: query acc.ver, subject acc.ver, % identity, alignment length, mismatches, gap opens, q. start, q. end, s. start, s. end, evalue, bit score
# 5 hits found
FvMLO16	RC5G0301800	84.13	523	21	2	75	535	1	523	0	880
FvMLO16	RC7G0392800	40.962	520	230	7	75	529	1	508	1.85e-119	364
FvMLO16	RC7G0349100	35.741	526	252	10	83	531	10	526	8.48e-98	308
FvMLO16	RC2G0114500	38.839	448	200	7	83	465	33	471	7.77e-95	301
FvMLO16	RC2G0135000	36.017	472	222	8	78	476	2	466	5.44e-92	292
# BLASTP 2.7.1+
# Query: FvMLO17
# Database: GDR-sequences_prot.prot.db
# Fields: query acc.ver, subject acc.ver, % identity, alignment length, mismatches, gap opens, q. start, q. end, s. start, s. end, evalue, bit score
# 5 hits found
FvMLO17	RC7G0349100	81.443	582	42	5	1	531	1	567	0	920
FvMLO17	RC4G0104600	78.395	324	19	3	256	531	1	321	2.41e-179	506
FvMLO17	RC5G0516400	48.148	540	221	8	5	501	3	526	5.05e-158	462
FvMLO17	RC2G0114500	48.602	465	184	6	10	437	33	479	1.07e-153	451
FvMLO17	RC3G0207400	44.521	584	254	11	5	528	3	576	2.82e-147	435
# BLASTP 2.7.1+
# Query: FvMLO18
# Database: GDR-sequences_prot.prot.db
# Fields: query acc.ver, subject acc.ver, % identity, alignment length, mismatches, gap opens, q. start, q. end, s. start, s. end, evalue, bit score
# 5 hits found
FvMLO18	RC7G0367400	74.841	314	55	3	8	297	186	499	1.44e-158	451
FvMLO18	RC6G0428300	53.942	241	88	3	21	239	204	443	2.04e-83	259
FvMLO18	RC2G0000700	54.545	242	87	3	21	240	200	440	7.28e-80	251
FvMLO18	RC1G0223800	48.165	218	106	3	8	219	194	410	5.13e-58	191
FvMLO18	RC5G0301800	37.165	261	137	5	34	271	222	478	3.47e-56	189
# BLASTP 2.7.1+
# Query: MdMLO1
# Database: GDR-sequences_prot.prot.db
# Fields: query acc.ver, subject acc.ver, % identity, alignment length, mismatches, gap opens, q. start, q. end, s. start, s. end, evalue, bit score
# 5 hits found
MdMLO1	RC2G0000700	61.931	549	95	10	4	478	3	511	0	591
MdMLO1	RC6G0428300	59.243	449	116	6	2	392	4	443	0	524
MdMLO1	RC1G0223800	54.476	391	132	7	1	365	1	371	1.38e-137	402
MdMLO1	RC7G0367400	49.778	450	161	9	3	396	5	445	8.12e-125	373
MdMLO1	RC5G0516400	39.468	489	213	11	2	419	4	480	1.7e-102	318
# BLASTP 2.7.1+
# Query: MdMLO2
# Database: GDR-sequences_prot.prot.db
# Fields: query acc.ver, subject acc.ver, % identity, alignment length, mismatches, gap opens, q. start, q. end, s. start, s. end, evalue, bit score
# 5 hits found
MdMLO2	RC2G0135000	62.335	531	115	12	1	453	1	524	0	582
MdMLO2	RC7G0392800	43.564	505	202	10	1	436	1	491	1.5e-116	357
MdMLO2	RC5G0301800	35.464	485	227	12	2	413	4	475	7.4e-86	276
MdMLO2	RC7G0349100	26.916	561	304	12	7	471	10	560	7.58e-61	211
MdMLO2	RC5G0516400	27.29	513	273	13	6	431	7	506	6.28e-52	187
# BLASTP 2.7.1+
# Query: MdMLO3
# Database: GDR-sequences_prot.prot.db
# Fields: query acc.ver, subject acc.ver, % identity, alignment length, mismatches, gap opens, q. start, q. end, s. start, s. end, evalue, bit score
# 5 hits found
MdMLO3	RC2G0135000	60.172	580	147	16	1	552	1	524	0	590
MdMLO3	RC7G0392800	41.049	553	246	12	1	535	1	491	1.56e-116	360
MdMLO3	RC7G0349100	27.317	615	332	15	7	570	10	560	3.35e-66	228
MdMLO3	RC5G0516400	28.843	527	283	12	6	499	7	474	2.23e-65	226
MdMLO3	RC6G0428300	31.25	496	268	13	4	483	5	443	3.35e-65	223
# BLASTP 2.7.1+
# Query: MdMLO4
# Database: GDR-sequences_prot.prot.db
# Fields: query acc.ver, subject acc.ver, % identity, alignment length, mismatches, gap opens, q. start, q. end, s. start, s. end, evalue, bit score
# 5 hits found
MdMLO4	RC2G0114500	74.182	550	86	6	31	524	32	581	0	818
MdMLO4	RC7G0349700	57.64	517	184	8	24	507	2	516	0	551
MdMLO4	RC7G0349100	49.027	514	218	8	32	507	10	517	7.92e-164	480
MdMLO4	RC5G0516400	46.114	579	247	10	27	545	3	576	1.62e-157	465
MdMLO4	RC1G0418100	48.503	501	229	8	30	510	5	496	2.56e-144	430
# BLASTP 2.7.1+
# Query: MdMLO5
# Database: GDR-sequences_prot.prot.db
# Fields: query acc.ver, subject acc.ver, % identity, alignment length, mismatches, gap opens, q. start, q. end, s. start, s. end, evalue, bit score
# 5 hits found
MdMLO5	RC1G0418100	68.621	580	154	12	3	576	2	559	0	731
MdMLO5	RC1G0417800	70.441	521	136	8	6	519	9	518	0	683
MdMLO5	RC5G0516400	60.333	600	201	11	1	577	1	586	0	667
MdMLO5	RC3G0207400	58.863	598	201	10	1	575	1	576	0	631
MdMLO5	RC7G0349100	46.479	568	255	11	7	544	9	557	8.17e-157	461
# BLASTP 2.7.1+
# Query: MdMLO6
# Database: GDR-sequences_prot.prot.db
# Fields: query acc.ver, subject acc.ver, % identity, alignment length, mismatches, gap opens, q. start, q. end, s. start, s. end, evalue, bit score
# 5 hits found
MdMLO6	RC6G0428300	72.925	506	131	3	1	504	1	502	0	744
MdMLO6	RC2G0000700	63.136	472	123	5	9	456	4	448	0	582
MdMLO6	RC1G0223800	61.751	434	135	5	1	427	1	410	0	531
MdMLO6	RC7G0367400	58.278	453	171	6	4	449	2	443	7.68e-168	483
MdMLO6	RC5G0516400	43.992	491	248	6	6	478	4	485	3e-133	398
# BLASTP 2.7.1+
# Query: MdMLO7
# Database: GDR-sequences_prot.prot.db
# Fields: query acc.ver, subject acc.ver, % identity, alignment length, mismatches, gap opens, q. start, q. end, s. start, s. end, evalue, bit score
# 5 hits found
MdMLO7	RC1G0418100	68.229	576	150	8	3	559	2	563	0	735
MdMLO7	RC1G0417800	71.735	513	124	5	6	500	9	518	0	697
MdMLO7	RC5G0516400	61.591	591	187	8	1	556	1	586	0	682
MdMLO7	RC3G0207400	60.169	590	185	9	1	554	1	576	0	634
MdMLO7	RC7G0349100	48.684	532	231	8	7	499	9	537	1.58e-166	484
# BLASTP 2.7.1+
# Query: MdMLO8
# Database: GDR-sequences_prot.prot.db
# Fields: query acc.ver, subject acc.ver, % identity, alignment length, mismatches, gap opens, q. start, q. end, s. start, s. end, evalue, bit score
# 5 hits found
MdMLO8	RC2G0135000	54.545	352	101	11	1	348	1	297	1.29e-102	314
MdMLO8	RC7G0392800	37.288	354	159	10	1	348	1	297	2.97e-53	185
MdMLO8	RC5G0301800	40.314	191	106	3	2	187	4	191	6.58e-37	140
MdMLO8	RC7G0349100	26.87	361	186	10	7	348	10	311	4.37e-34	132
MdMLO8	RC6G0428300	28.696	345	188	10	4	346	5	293	6.65e-34	131
# BLASTP 2.7.1+
# Query: MdMLO9
# Database: GDR-sequences_prot.prot.db
# Fields: query acc.ver, subject acc.ver, % identity, alignment length, mismatches, gap opens, q. start, q. end, s. start, s. end, evalue, bit score
# 5 hits found
MdMLO9	RC6G0428300	60.168	477	119	6	1	440	1	443	0	553
MdMLO9	RC1G0223800	60.682	440	123	6	1	420	1	410	1.72e-180	510
MdMLO9	RC2G0000700	52.104	499	142	8	1	451	1	450	7.9e-163	469
MdMLO9	RC7G0367400	48.498	466	197	10	1	444	1	445	2.08e-128	380
MdMLO9	RC2G0114500	41.394	459	230	10	10	449	35	473	1.16e-108	333
# BLASTP 2.7.1+
# Query: MdMLO10
# Database: GDR-sequences_prot.prot.db
# Fields: query acc.ver, subject acc.ver, % identity, alignment length, mismatches, gap opens, q. start, q. end, s. start, s. end, evalue, bit score
# 5 hits found
MdMLO10	RC5G0301800	82.79	552	76	4	1	534	1	551	0	932
MdMLO10	RC7G0392800	47.473	455	221	5	1	439	1	453	4.56e-135	403
MdMLO10	RC2G0135000	38.285	478	262	8	4	457	2	470	8.04e-108	333
MdMLO10	RC2G0114500	41.15	452	230	10	9	437	33	471	3.14e-106	330
MdMLO10	RC7G0349100	39.501	481	243	13	9	451	10	480	1.58e-105	327
# BLASTP 2.7.1+
# Query: MdMLO11
# Database: GDR-sequences_prot.prot.db
# Fields: query acc.ver, subject acc.ver, % identity, alignment length, mismatches, gap opens, q. start, q. end, s. start, s. end, evalue, bit score
# 5 hits found
MdMLO11	RC3G0207400	74.493	592	118	9	1	572	1	579	0	842
MdMLO11	RC5G0516400	65.724	601	161	12	1	571	1	586	0	735
MdMLO11	RC1G0418100	59.524	546	172	8	8	531	7	525	0	611
MdMLO11	RC1G0417800	60.302	529	165	7	6	511	9	515	0	598
MdMLO11	RC7G0349100	48.956	527	233	7	8	509	10	525	3.62e-166	484
# BLASTP 2.7.1+
# Query: MdMLO12
# Database: GDR-sequences_prot.prot.db
# Fields: query acc.ver, subject acc.ver, % identity, alignment length, mismatches, gap opens, q. start, q. end, s. start, s. end, evalue, bit score
# 5 hits found
MdMLO12	RC7G0349700	71.243	539	106	8	3	516	2	516	0	726
MdMLO12	RC2G0114500	60.677	473	140	8	10	465	32	475	0	564
MdMLO12	RC7G0349100	46.58	541	228	9	11	512	10	528	2.47e-154	452
MdMLO12	RC5G0516400	45.524	525	233	8	5	496	2	506	6.27e-148	436
MdMLO12	RC1G0418100	47.93	459	199	6	11	453	7	441	6.3e-134	399
# BLASTP 2.7.1+
# Query: MdMLO13
# Database: GDR-sequences_prot.prot.db
# Fields: query acc.ver, subject acc.ver, % identity, alignment length, mismatches, gap opens, q. start, q. end, s. start, s. end, evalue, bit score
# 5 hits found
MdMLO13	RC1G0223800	73.077	286	67	2	14	293	129	410	3.42e-152	434
MdMLO13	RC6G0428300	58.268	381	119	5	6	348	114	492	2.57e-147	425
MdMLO13	RC2G0000700	59.006	322	89	6	23	323	150	449	9.64e-125	368
MdMLO13	RC7G0367400	49.842	317	133	6	23	317	133	445	3.13e-89	276
MdMLO13	RC7G0349700	40.974	349	182	5	22	351	148	491	2.22e-84	264
# BLASTP 2.7.1+
# Query: MdMLO14
# Database: GDR-sequences_prot.prot.db
# Fields: query acc.ver, subject acc.ver, % identity, alignment length, mismatches, gap opens, q. start, q. end, s. start, s. end, evalue, bit score
# 5 hits found
MdMLO14	RC7G0367400	60.563	355	98	8	51	391	173	499	2.75e-118	352
MdMLO14	RC6G0428300	51.667	300	104	7	51	336	171	443	9.51e-101	308
MdMLO14	RC2G0000700	53.381	281	101	4	73	349	198	452	3.48e-95	294
MdMLO14	RC1G0223800	47.464	276	95	5	51	319	178	410	5.12e-79	249
MdMLO14	RC3G0207400	40.909	308	145	7	51	346	191	473	2.77e-70	231
# BLASTP 2.7.1+
# Query: MdMLO15
# Database: GDR-sequences_prot.prot.db
# Fields: query acc.ver, subject acc.ver, % identity, alignment length, mismatches, gap opens, q. start, q. end, s. start, s. end, evalue, bit score
# 5 hits found
MdMLO15	RC2G0114500	62.222	630	143	14	31	640	32	586	0	676
MdMLO15	RC7G0349700	44.94	583	227	12	31	594	9	516	2.44e-140	419
MdMLO15	RC5G0516400	38.262	656	285	18	27	634	3	586	7.18e-113	350
MdMLO15	RC7G0349100	35.858	647	283	16	32	635	10	567	3.21e-108	338
MdMLO15	RC1G0418100	39.961	508	226	11	30	529	5	441	2.29e-99	315
# BLASTP 2.7.1+
# Query: MdMLO16
# Database: GDR-sequences_prot.prot.db
# Fields: query acc.ver, subject acc.ver, % identity, alignment length, mismatches, gap opens, q. start, q. end, s. start, s. end, evalue, bit score
# 5 hits found
MdMLO16	RC3G0207200	71.739	552	137	9	61	605	1	540	0	751
MdMLO16	RC5G0517300	47.204	608	225	12	61	591	1	589	1.21e-174	509
MdMLO16	RC5G0516400	49.116	509	241	5	61	561	1	499	1.39e-171	500
MdMLO16	RC3G0207400	48.56	486	238	7	61	540	1	480	2.36e-149	443
MdMLO16	RC1G0418100	46.281	484	232	5	69	546	8	469	4.15e-146	434
# BLASTP 2.7.1+
# Query: MdMLO17
# Database: GDR-sequences_prot.prot.db
# Fields: query acc.ver, subject acc.ver, % identity, alignment length, mismatches, gap opens, q. start, q. end, s. start, s. end, evalue, bit score
# 5 hits found
MdMLO17	RC5G0301800	75.362	552	101	4	1	518	1	551	0	846
MdMLO17	RC7G0392800	41.777	529	253	9	6	503	6	510	6.9e-129	387
MdMLO17	RC2G0135000	38.495	465	250	7	4	432	2	466	2.59e-107	331
MdMLO17	RC7G0349100	37.988	487	236	12	9	440	10	485	2.07e-102	318
MdMLO17	RC6G0428300	40.268	447	230	13	1	414	1	443	7.34e-102	315
# BLASTP 2.7.1+
# Query: MdMLO18
# Database: GDR-sequences_prot.prot.db
# Fields: query acc.ver, subject acc.ver, % identity, alignment length, mismatches, gap opens, q. start, q. end, s. start, s. end, evalue, bit score
# 5 hits found
MdMLO18	RC5G0086800	75.944	503	109	6	1	498	1	496	0	741
MdMLO18	RC5G0516400	52.282	482	194	4	7	454	6	485	3.35e-168	488
MdMLO18	RC3G0207400	53.247	462	174	4	10	430	9	469	1.76e-155	455
MdMLO18	RC3G0132400	48.866	485	207	5	10	462	8	483	3.12e-151	446
MdMLO18	RC1G0418100	51.954	435	186	3	10	422	8	441	2.12e-145	428
# BLASTP 2.7.1+
# Query: MdMLO19
# Database: GDR-sequences_prot.prot.db
# Fields: query acc.ver, subject acc.ver, % identity, alignment length, mismatches, gap opens, q. start, q. end, s. start, s. end, evalue, bit score
# 5 hits found
MdMLO19	RC3G0207400	76.342	596	115	8	1	587	1	579	0	878
MdMLO19	RC5G0516400	68.007	597	150	10	1	577	1	576	0	770
MdMLO19	RC1G0418100	58.793	580	190	7	8	569	7	555	0	642
MdMLO19	RC1G0417800	63.019	530	158	5	9	526	12	515	0	631
MdMLO19	RC7G0349100	48.231	537	223	9	8	517	10	518	5.89e-164	479
# BLASTP 2.7.1+
# Query: MdMLO20
# Database: GDR-sequences_prot.prot.db
# Fields: query acc.ver, subject acc.ver, % identity, alignment length, mismatches, gap opens, q. start, q. end, s. start, s. end, evalue, bit score
# 5 hits found
MdMLO20	RC3G0132400	58.243	649	187	12	4	583	8	641	0	702
MdMLO20	RC5G0086800	45.648	517	230	4	4	491	12	506	4.54e-154	452
MdMLO20	RC5G0516400	43.307	508	268	4	2	489	7	514	3.39e-141	422
MdMLO20	RC3G0207400	42.742	496	255	4	3	471	8	501	1.86e-127	386
MdMLO20	RC1G0418100	39.861	577	302	9	3	554	7	563	1.29e-126	383
# BLASTP 2.7.1+
# Query: MdMLO21
# Database: GDR-sequences_prot.prot.db
# Fields: query acc.ver, subject acc.ver, % identity, alignment length, mismatches, gap opens, q. start, q. end, s. start, s. end, evalue, bit score
# 5 hits found
MdMLO21	RC5G0517300	63.182	660	107	14	1	560	1	624	0	729
MdMLO21	RC3G0207200	51.986	554	202	11	11	531	9	531	0	525
MdMLO21	RC5G0516400	47.551	490	202	8	4	466	2	463	1.56e-148	439
MdMLO21	RC1G0418100	47.948	463	198	7	10	457	7	441	1.03e-138	413
MdMLO21	RC7G0349100	39.487	585	260	13	1	541	1	535	3.39e-138	412
# BLASTP 2.7.1+
# Query: PpMLO1
# Database: GDR-sequences_prot.prot.db
# Fields: query acc.ver, subject acc.ver, % identity, alignment length, mismatches, gap opens, q. start, q. end, s. start, s. end, evalue, bit score
# 5 hits found
PpMLO1	RC5G0516400	85.882	595	75	5	1	592	1	589	0	1019
PpMLO1	RC3G0207400	67.446	599	170	8	1	592	1	581	0	771
PpMLO1	RC1G0418100	60.102	589	189	10	8	583	7	562	0	657
PpMLO1	RC1G0417800	65.444	518	157	6	9	519	12	514	0	643
PpMLO1	RC7G0349100	49.735	567	239	10	3	540	5	554	3.58e-178	515
# BLASTP 2.7.1+
# Query: PpMLO2
# Database: GDR-sequences_prot.prot.db
# Fields: query acc.ver, subject acc.ver, % identity, alignment length, mismatches, gap opens, q. start, q. end, s. start, s. end, evalue, bit score
# 5 hits found
PpMLO2	RC2G0114500	78.669	586	108	5	5	574	3	587	0	918
PpMLO2	RC7G0349700	59.665	538	165	9	21	540	2	505	0	598
PpMLO2	RC5G0516400	49.298	570	260	9	19	569	1	560	4.39e-176	510
PpMLO2	RC7G0349100	45.516	591	254	12	21	568	2	567	4e-163	476
PpMLO2	RC3G0207400	47.857	560	262	7	24	560	3	555	2.34e-159	468
# BLASTP 2.7.1+
# Query: PpMLO3
# Database: GDR-sequences_prot.prot.db
# Fields: query acc.ver, subject acc.ver, % identity, alignment length, mismatches, gap opens, q. start, q. end, s. start, s. end, evalue, bit score
# 5 hits found
PpMLO3	RC3G0207400	79.588	583	103	6	1	571	1	579	0	912
PpMLO3	RC5G0516400	70.32	593	150	10	1	572	1	588	0	797
PpMLO3	RC1G0418100	58.579	577	208	7	8	573	7	563	0	642
PpMLO3	RC1G0417800	63.566	516	166	5	6	509	9	514	0	635
PpMLO3	RC2G0114500	52.993	451	199	4	8	458	33	470	8.31e-171	497
# BLASTP 2.7.1+
# Query: PpMLO4
# Database: GDR-sequences_prot.prot.db
# Fields: query acc.ver, subject acc.ver, % identity, alignment length, mismatches, gap opens, q. start, q. end, s. start, s. end, evalue, bit score
# 5 hits found
PpMLO4	RC1G0418100	70.928	571	152	7	3	569	2	562	0	770
PpMLO4	RC1G0417800	73.01	515	130	5	6	516	9	518	0	726
PpMLO4	RC5G0516400	62.5	592	191	11	1	567	1	586	0	684
PpMLO4	RC3G0207400	61.953	594	191	10	1	571	1	582	0	668
PpMLO4	RC7G0349100	46.931	554	238	11	7	522	9	544	9.75e-165	480
# BLASTP 2.7.1+
# Query: PpMLO5
# Database: GDR-sequences_prot.prot.db
# Fields: query acc.ver, subject acc.ver, % identity, alignment length, mismatches, gap opens, q. start, q. end, s. start, s. end, evalue, bit score
# 5 hits found
PpMLO5	RC5G0301800	85.714	553	75	2	1	551	1	551	0	989
PpMLO5	RC7G0392800	49.02	459	224	4	1	455	1	453	2.51e-148	437
PpMLO5	RC2G0135000	40.085	469	269	4	4	464	2	466	2.99e-120	365
PpMLO5	RC2G0114500	42.762	449	243	7	9	453	33	471	1.68e-119	364
PpMLO5	RC6G0428300	42.105	456	241	11	1	446	1	443	2.82e-114	348
# BLASTP 2.7.1+
# Query: PpMLO6
# Database: GDR-sequences_prot.prot.db
# Fields: query acc.ver, subject acc.ver, % identity, alignment length, mismatches, gap opens, q. start, q. end, s. start, s. end, evalue, bit score
# 5 hits found
PpMLO6	RC2G0000700	72.243	544	94	9	5	519	3	518	0	745
PpMLO6	RC6G0428300	69.69	452	117	3	8	456	9	443	0	660
PpMLO6	RC1G0223800	58.998	439	148	7	1	436	1	410	3.03e-179	510
PpMLO6	RC7G0367400	54.415	487	202	8	7	491	8	476	5.01e-163	472
PpMLO6	RC5G0516400	44.91	501	248	8	2	489	3	488	2.49e-136	407
# BLASTP 2.7.1+
# Query: PpMLO7
# Database: GDR-sequences_prot.prot.db
# Fields: query acc.ver, subject acc.ver, % identity, alignment length, mismatches, gap opens, q. start, q. end, s. start, s. end, evalue, bit score
# 5 hits found
PpMLO7	RC6G0428300	76.726	507	114	3	1	506	1	504	0	771
PpMLO7	RC2G0000700	62.979	470	125	5	8	453	4	448	0	583
PpMLO7	RC1G0223800	61.343	432	137	7	1	424	1	410	0	528
PpMLO7	RC7G0367400	58	450	171	6	5	446	4	443	1.65e-166	480
PpMLO7	RC2G0114500	44.494	445	239	6	11	453	35	473	5.43e-131	392
# BLASTP 2.7.1+
# Query: PpMLO8
# Database: GDR-sequences_prot.prot.db
# Fields: query acc.ver, subject acc.ver, % identity, alignment length, mismatches, gap opens, q. start, q. end, s. start, s. end, evalue, bit score
# 5 hits found
PpMLO8	RC3G0207200	71.956	542	106	5	1	498	1	540	0	754
PpMLO8	RC5G0517300	46.928	586	202	8	1	482	1	581	3.9e-168	488
PpMLO8	RC5G0516400	48.915	507	222	7	1	473	1	504	2.38e-161	470
PpMLO8	RC1G0418100	46.095	525	234	8	9	499	8	517	6.22e-152	445
PpMLO8	RC1G0417800	44.854	515	249	7	9	495	12	519	4.95e-146	428
# BLASTP 2.7.1+
# Query: PpMLO9
# Database: GDR-sequences_prot.prot.db
# Fields: query acc.ver, subject acc.ver, % identity, alignment length, mismatches, gap opens, q. start, q. end, s. start, s. end, evalue, bit score
# 5 hits found
PpMLO9	RC5G0086800	80.244	491	84	5	1	486	1	483	0	763
PpMLO9	RC5G0516400	54.705	457	173	3	7	429	6	462	2.28e-171	495
PpMLO9	RC3G0132400	50.203	492	202	5	5	464	3	483	8.38e-158	462
PpMLO9	RC3G0207400	52.754	472	180	4	10	438	9	480	9.89e-158	460
PpMLO9	RC1G0418100	48.627	510	236	4	6	491	4	511	5.21e-154	450
# BLASTP 2.7.1+
# Query: PpMLO10
# Database: GDR-sequences_prot.prot.db
# Fields: query acc.ver, subject acc.ver, % identity, alignment length, mismatches, gap opens, q. start, q. end, s. start, s. end, evalue, bit score
# 5 hits found
PpMLO10	RC6G0428300	65.209	503	146	4	1	485	1	492	0	656
PpMLO10	RC1G0223800	68.445	431	115	4	1	431	1	410	0	598
PpMLO10	RC2G0000700	60.581	482	148	5	1	467	1	455	0	567
PpMLO10	RC7G0367400	54.825	456	194	6	1	455	1	445	1.82e-156	454
PpMLO10	RC2G0114500	44.612	464	235	9	10	468	35	481	6.43e-131	391
# BLASTP 2.7.1+
# Query: PpMLO11
# Database: GDR-sequences_prot.prot.db
# Fields: query acc.ver, subject acc.ver, % identity, alignment length, mismatches, gap opens, q. start, q. end, s. start, s. end, evalue, bit score
# 5 hits found
PpMLO11	RC7G0392800	88.339	566	57	5	1	561	1	562	0	994
PpMLO11	RC2G0135000	54.464	448	198	5	6	447	4	451	1.64e-164	479
PpMLO11	RC5G0301800	47.727	484	230	8	6	472	6	483	2.14e-160	468
PpMLO11	RC5G0516400	35.823	589	318	12	9	544	8	589	5.84e-108	335
PpMLO11	RC6G0428300	39.865	444	253	7	6	440	5	443	2.73e-100	312
# BLASTP 2.7.1+
# Query: PpMLO12
# Database: GDR-sequences_prot.prot.db
# Fields: query acc.ver, subject acc.ver, % identity, alignment length, mismatches, gap opens, q. start, q. end, s. start, s. end, evalue, bit score
# 5 hits found
PpMLO12	RC7G0349100	77.281	581	98	8	3	566	4	567	0	882
PpMLO12	RC5G0516400	52.778	540	212	9	1	526	1	511	0	530
PpMLO12	RC4G0104600	80.186	323	45	4	261	566	1	321	0	522
PpMLO12	RC3G0207400	50	550	254	8	4	547	3	537	6.3e-172	499
PpMLO12	RC2G0114500	52.278	461	197	4	9	468	33	471	2.29e-171	498
# BLASTP 2.7.1+
# Query: PpMLO13
# Database: GDR-sequences_prot.prot.db
# Fields: query acc.ver, subject acc.ver, % identity, alignment length, mismatches, gap opens, q. start, q. end, s. start, s. end, evalue, bit score
# 5 hits found
PpMLO13	RC3G0132400	79.344	305	61	2	1	305	1	303	6.09e-167	486
PpMLO13	RC1G0418100	40.868	438	191	8	8	381	8	441	3.25e-96	302
PpMLO13	RC5G0086800	48.658	298	134	1	8	305	12	290	4.32e-95	298
PpMLO13	RC1G0417800	38.073	436	206	5	8	381	12	445	4.66e-91	287
PpMLO13	RC7G0349100	35.537	484	226	9	8	414	11	485	9.28e-89	283
# BLASTP 2.7.1+
# Query: PpMLO14
# Database: GDR-sequences_prot.prot.db
# Fields: query acc.ver, subject acc.ver, % identity, alignment length, mismatches, gap opens, q. start, q. end, s. start, s. end, evalue, bit score
# 5 hits found
PpMLO14	RC5G0517300	67.293	639	105	13	1	550	1	624	0	781
PpMLO14	RC3G0207200	56.084	526	205	6	6	509	2	523	0	572
PpMLO14	RC5G0516400	45.28	572	280	8	6	550	2	567	3.09e-169	492
PpMLO14	RC1G0418100	51.598	438	207	4	12	447	7	441	9.11e-157	459
PpMLO14	RC7G0349100	42.43	568	253	11	7	520	5	552	7.68e-155	454
# BLASTP 2.7.1+
# Query: PpMLO15
# Database: GDR-sequences_prot.prot.db
# Fields: query acc.ver, subject acc.ver, % identity, alignment length, mismatches, gap opens, q. start, q. end, s. start, s. end, evalue, bit score
# 5 hits found
PpMLO15	RC2G0135000	73.724	529	110	6	1	504	1	525	0	738
PpMLO15	RC7G0392800	52.8	500	208	4	1	481	1	491	3.08e-170	493
PpMLO15	RC5G0301800	40.586	478	257	6	2	458	4	475	6.53e-125	377
PpMLO15	RC6G0428300	37.698	443	256	7	4	430	5	443	3.19e-90	286
PpMLO15	RC5G0516400	33.095	559	328	12	6	532	7	551	3.52e-90	288
# BLASTP 2.7.1+
# Query: PpMLO16
# Database: GDR-sequences_prot.prot.db
# Fields: query acc.ver, subject acc.ver, % identity, alignment length, mismatches, gap opens, q. start, q. end, s. start, s. end, evalue, bit score
# 5 hits found
PpMLO16	RC7G0349700	78.337	517	95	7	1	502	1	515	0	783
PpMLO16	RC2G0114500	66.147	449	145	5	8	454	32	475	0	610
PpMLO16	RC5G0516400	48.45	516	214	8	3	474	2	509	7.9e-165	479
PpMLO16	RC7G0349100	47.719	526	225	9	4	499	5	510	2.54e-162	472
PpMLO16	RC3G0207400	51.477	474	208	7	9	461	8	480	1.91e-149	439
# BLASTP 2.7.1+
# Query: PpMLO17
# Database: GDR-sequences_prot.prot.db
# Fields: query acc.ver, subject acc.ver, % identity, alignment length, mismatches, gap opens, q. start, q. end, s. start, s. end, evalue, bit score
# 5 hits found
PpMLO17	RC2G0000700	64.255	470	106	3	3	430	2	451	0	603
PpMLO17	RC6G0428300	61.625	443	145	7	1	418	1	443	0	570
PpMLO17	RC1G0223800	51.288	427	162	7	1	398	1	410	4.89e-147	425
PpMLO17	RC7G0367400	50.909	440	191	4	6	422	8	445	9.96e-143	417
PpMLO17	RC5G0516400	42.484	459	228	4	2	425	4	461	9.13e-121	364
# BLASTP 2.7.1+
# Query: PpMLO18
# Database: GDR-sequences_prot.prot.db
# Fields: query acc.ver, subject acc.ver, % identity, alignment length, mismatches, gap opens, q. start, q. end, s. start, s. end, evalue, bit score
# 5 hits found
PpMLO18	RC3G0207200	62.238	429	136	8	1	416	1	416	1.72e-174	498
PpMLO18	RC5G0517300	46.708	486	159	16	3	406	1	468	4.09e-124	372
PpMLO18	RC5G0516400	45.283	424	209	7	1	416	1	409	5.57e-118	355
PpMLO18	RC2G0114500	39.416	411	219	9	10	416	35	419	1.12e-99	308
PpMLO18	RC7G0349700	38.983	413	234	6	9	416	11	410	3.63e-96	297
# BLASTP 2.7.1+
# Query: PpMLO19
# Database: GDR-sequences_prot.prot.db
# Fields: query acc.ver, subject acc.ver, % identity, alignment length, mismatches, gap opens, q. start, q. end, s. start, s. end, evalue, bit score
# 5 hits found
PpMLO19	RC7G0367400	65.672	402	96	7	57	439	121	499	1.3e-162	468
PpMLO19	RC6G0428300	47.045	440	138	8	4	368	5	424	2.97e-129	383
PpMLO19	RC2G0000700	44.802	404	148	9	69	436	150	514	5.09e-103	316
PpMLO19	RC1G0223800	49.057	318	114	5	60	366	129	409	1.13e-98	301
PpMLO19	RC1G0418100	34.774	509	223	10	1	422	1	487	1.77e-85	272
# BLASTP 2.7.1+
# Query: RhMLO1
# Database: GDR-sequences_prot.prot.db
# Fields: query acc.ver, subject acc.ver, % identity, alignment length, mismatches, gap opens, q. start, q. end, s. start, s. end, evalue, bit score
# 5 hits found
RhMLO1	RC5G0516400	99.493	592	2	1	1	592	1	591	0	1217
RhMLO1	RC3G0207400	70.805	596	147	9	1	587	1	578	0	785
RhMLO1	RC1G0418100	60.41	586	190	9	8	585	7	558	0	647
RhMLO1	RC1G0417800	66.468	504	151	5	9	507	12	502	0	633
RhMLO1	RC2G0114500	54.23	461	195	5	8	468	33	477	1.62e-175	509
# BLASTP 2.7.1+
# Query: RhMLO2
# Database: GDR-sequences_prot.prot.db
# Fields: query acc.ver, subject acc.ver, % identity, alignment length, mismatches, gap opens, q. start, q. end, s. start, s. end, evalue, bit score
# 5 hits found
RhMLO2	RC3G0207400	99.15	588	5	0	1	588	1	588	0	1212
RhMLO2	RC5G0516400	70.638	596	147	9	1	578	1	586	0	793
RhMLO2	RC1G0418100	60.172	580	194	7	7	576	6	558	0	639
RhMLO2	RC1G0417800	63.81	525	160	4	6	519	9	514	0	627
RhMLO2	RC2G0114500	52.391	460	197	5	8	467	33	470	4.01e-167	488
# BLASTP 2.7.1+
# Query: RhMLO3
# Database: GDR-sequences_prot.prot.db
# Fields: query acc.ver, subject acc.ver, % identity, alignment length, mismatches, gap opens, q. start, q. end, s. start, s. end, evalue, bit score
# 5 hits found
RhMLO3	RC1G0418100	98.757	563	7	0	1	563	1	563	0	1152
RhMLO3	RC1G0417800	92.941	510	35	1	6	514	10	519	0	929
RhMLO3	RC5G0516400	60.855	585	188	9	7	558	8	584	0	676
RhMLO3	RC3G0207400	60.14	572	192	6	6	551	7	568	0	639
RhMLO3	RC7G0349100	48.456	518	218	7	6	490	9	510	2.36e-163	476
# BLASTP 2.7.1+
# Query: RhMLO4
# Database: GDR-sequences_prot.prot.db
# Fields: query acc.ver, subject acc.ver, % identity, alignment length, mismatches, gap opens, q. start, q. end, s. start, s. end, evalue, bit score
# 5 hits found
RhMLO4	RC1G0418100	93.502	554	36	0	10	563	6	559	0	1021
RhMLO4	RC1G0417800	94.22	519	29	1	1	518	1	519	0	957
RhMLO4	RC5G0516400	59.215	586	198	9	12	564	9	586	0	654
RhMLO4	RC3G0207400	58.52	581	204	7	9	562	6	576	0	616
RhMLO4	RC7G0349100	47.104	518	225	7	10	494	9	510	2.59e-157	461
# BLASTP 2.7.1+
# Query: SlMLO1
# Database: GDR-sequences_prot.prot.db
# Fields: query acc.ver, subject acc.ver, % identity, alignment length, mismatches, gap opens, q. start, q. end, s. start, s. end, evalue, bit score
# 5 hits found
SlMLO1	RC5G0516400	59.475	533	177	5	1	497	10	539	0	625
SlMLO1	RC3G0207400	57.018	570	176	8	1	504	10	576	0	598
SlMLO1	RC1G0418100	59.203	527	183	6	1	495	9	535	0	581
SlMLO1	RC1G0417800	61.111	504	172	7	1	480	13	516	0	571
SlMLO1	RC5G0086800	52.123	424	196	3	1	421	13	432	4.78e-149	436
# BLASTP 2.7.1+
# Query: CaMLO2
# Database: GDR-sequences_prot.prot.db
# Fields: query acc.ver, subject acc.ver, % identity, alignment length, mismatches, gap opens, q. start, q. end, s. start, s. end, evalue, bit score
# 5 hits found
CaMLO2	RC5G0516400	58.318	547	182	6	5	519	8	540	0	637
CaMLO2	RC3G0207400	56.348	575	195	8	3	525	6	576	0	611
CaMLO2	RC1G0418100	57.194	556	205	6	4	527	6	560	0	604
CaMLO2	RC1G0417800	60.665	511	178	6	3	490	9	519	0	592
CaMLO2	RC5G0086800	46.184	511	258	5	2	509	8	504	6.85e-153	447
# BLASTP 2.7.1+
# Query: PsMLO1
# Database: GDR-sequences_prot.prot.db
# Fields: query acc.ver, subject acc.ver, % identity, alignment length, mismatches, gap opens, q. start, q. end, s. start, s. end, evalue, bit score
# 5 hits found
PsMLO1	RC5G0516400	61.67	587	192	9	9	569	8	587	0	708
PsMLO1	RC3G0207400	62.199	582	195	8	5	568	4	578	0	671
PsMLO1	RC1G0418100	64.083	529	173	4	8	532	6	521	0	668
PsMLO1	RC1G0417800	62.879	528	174	6	7	529	9	519	0	644
PsMLO1	RC7G0349100	47.514	543	245	8	8	525	9	536	1.35e-170	495
# BLASTP 2.7.1+
# Query: MtMLO1
# Database: GDR-sequences_prot.prot.db
# Fields: query acc.ver, subject acc.ver, % identity, alignment length, mismatches, gap opens, q. start, q. end, s. start, s. end, evalue, bit score
# 5 hits found
MtMLO1	RC5G0516400	63.652	586	182	9	9	569	8	587	0	712
MtMLO1	RC1G0418100	65.905	525	160	6	7	527	5	514	0	675
MtMLO1	RC3G0207400	61.831	579	196	9	8	568	7	578	0	666
MtMLO1	RC1G0417800	64.952	525	164	7	8	527	10	519	0	652
MtMLO1	RC7G0349100	48.346	544	235	11	8	521	9	536	2.58e-171	497
# BLASTP 2.7.1+
# Query: LjMLO1
# Database: GDR-sequences_prot.prot.db
# Fields: query acc.ver, subject acc.ver, % identity, alignment length, mismatches, gap opens, q. start, q. end, s. start, s. end, evalue, bit score
# 5 hits found
LjMLO1	RC5G0516400	59.122	592	176	13	7	545	8	586	0	655
LjMLO1	RC1G0418100	64.215	503	156	5	1	485	1	497	0	629
LjMLO1	RC3G0207400	57.268	571	174	9	6	516	7	567	0	605
LjMLO1	RC1G0417800	61.673	514	171	6	9	503	13	519	0	600
LjMLO1	RC7G0349100	44.746	552	233	7	5	504	8	539	5.53e-157	460
# BLASTP 2.7.1+
# Query: VvMLO14
# Database: GDR-sequences_prot.prot.db
# Fields: query acc.ver, subject acc.ver, % identity, alignment length, mismatches, gap opens, q. start, q. end, s. start, s. end, evalue, bit score
# 5 hits found
VvMLO14	RC7G0349100	63.149	578	145	9	1	524	1	564	0	730
VvMLO14	RC5G0516400	51.964	560	213	13	1	514	1	550	0	545
VvMLO14	RC2G0114500	53.795	448	188	4	9	440	33	477	1.26e-170	494
VvMLO14	RC3G0207400	50.187	536	219	9	3	500	2	527	6.35e-170	493
VvMLO14	RC1G0418100	49.513	513	236	6	8	501	6	514	2.79e-166	483
# BLASTP 2.7.1+
# Query: HvMLO
# Database: GDR-sequences_prot.prot.db
# Fields: query acc.ver, subject acc.ver, % identity, alignment length, mismatches, gap opens, q. start, q. end, s. start, s. end, evalue, bit score
# 5 hits found
HvMLO	RC7G0349100	54.291	536	172	8	10	492	10	525	0	556
HvMLO	RC5G0516400	46.805	532	237	8	9	506	7	526	4.61e-159	465
HvMLO	RC2G0114500	51.247	441	195	3	9	430	32	471	3.26e-158	463
HvMLO	RC7G0349700	46.8	500	223	8	1	463	1	494	9.86e-146	429
HvMLO	RC1G0418100	48.583	494	224	7	10	481	7	492	1.03e-144	427
# BLASTP 2.7.1+
# Query: TaMLO1_A1b
# Database: GDR-sequences_prot.prot.db
# Fields: query acc.ver, subject acc.ver, % identity, alignment length, mismatches, gap opens, q. start, q. end, s. start, s. end, evalue, bit score
# 5 hits found
TaMLO1_A1b	RC7G0349100	53.591	543	171	8	8	493	7	525	0	556
TaMLO1_A1b	RC5G0516400	47.646	531	234	6	10	507	7	526	2.23e-162	474
TaMLO1_A1b	RC2G0114500	52.727	440	190	2	10	431	32	471	9.8e-159	464
TaMLO1_A1b	RC1G0418100	49.087	493	223	7	11	482	7	492	1.51e-148	437
TaMLO1_A1b	RC1G0417800	48.276	493	226	6	12	482	12	497	6.9e-146	429
# BLASTP 2.7.1+
# Query: TaMLO_B1
# Database: GDR-sequences_prot.prot.db
# Fields: query acc.ver, subject acc.ver, % identity, alignment length, mismatches, gap opens, q. start, q. end, s. start, s. end, evalue, bit score
# 5 hits found
TaMLO_B1	RC7G0349100	53.775	543	170	8	8	493	7	525	0	558
TaMLO_B1	RC5G0516400	47.458	531	235	6	10	507	7	526	4.09e-163	476
TaMLO_B1	RC2G0114500	51.818	440	194	2	10	431	32	471	6.36e-156	457
TaMLO_B1	RC1G0418100	48.479	493	226	6	11	482	7	492	2.2e-147	434
TaMLO_B1	RC7G0349700	47.143	490	220	7	10	464	9	494	4.33e-143	422
# BLASTP 2.7.1+
# Query: OsMLO2
# Database: GDR-sequences_prot.prot.db
# Fields: query acc.ver, subject acc.ver, % identity, alignment length, mismatches, gap opens, q. start, q. end, s. start, s. end, evalue, bit score
# 5 hits found
OsMLO2	RC7G0349100	59.398	532	158	9	6	501	8	517	0	609
OsMLO2	RC5G0516400	52.326	516	235	6	1	508	1	513	1.35e-177	513
OsMLO2	RC2G0114500	52.889	450	201	4	7	455	32	471	3.85e-163	476
OsMLO2	RC3G0207400	51.136	528	238	9	1	512	1	524	2.6e-162	474
OsMLO2	RC7G0349700	50.598	502	218	9	1	480	1	494	8.2e-160	465
# BLAST processed 87 queries

## Sheet: after filtering
# Fields: query acc.ver, subject acc.ver, % identity, alignment length, mismatches, gap opens, q. start, q. end, s. start, s. end, evalue, bit score
FvMLO1	RC5G0516400	94.043	554	28	2	47	597	40	591	0	1060
FvMLO2	RC1G0223800	62.069	435	124	7	1	419	1	410	4.31e-174	498
FvMLO3	RC3G0207200	90.775	542	49	1	49	590	1	541	0	973
FvMLO4	RC3G0207400	93.194	573	39	0	1	573	1	573	0	1064
FvMLO5	RC2G0000700	74.912	570	64	8	119	661	1	518	0	744
FvMLO6	RC2G0000700	91.333	150	13	0	182	331	306	455	1.38e-87	274
FvMLO7	RC2G0000700	80.645	217	35	3	238	450	306	519	4.05e-105	322
FvMLO8	RC6G0428300	88.65	511	53	4	4	514	3	508	0	874
FvMLO9	RC7G0392800	79.505	283	30	3	179	434	281	562	7.21e-150	437
FvMLO10	RC2G0114500	91.087	561	29	5	13	557	32	587	0	986
FvH4_1g11630.1	RC2G0135000	78.571	532	99	5	7	526	5	533	0	809
FvMLO12	RC1G0418100	88.152	422	50	0	4	425	3	424	0	759
FvMLO12	RC1G0417800	83.055	419	71	0	7	425	10	428	0	708
FvMLO13	RC3G0132400	76.16	625	73	6	1	549	1	625	0	874
FvMLO14	RC5G0517300	75	292	37	6	124	381	335	624	1.72e-125	374
FvMLO15	RC5G0086800	91.62	537	28	1	1	537	1	520	0	976
FvMLO16	RC5G0301800	84.13	523	21	2	75	535	1	523	0	880
FvMLO17	RC7G0349100	81.443	582	42	5	1	531	1	567	0	920
FvMLO18	RC7G0367400	74.841	314	55	3	8	297	186	499	1.44e-158	451
# Fields: query acc.ver, subject acc.ver, % identity, alignment length, mismatches, gap opens, q. start, q. end, s. start, s. end, evalue, bit score
MdMLO1	RC2G0000700	61.931	549	95	10	4	478	3	511	0	591
MdMLO2	RC2G0135000	62.335	531	115	12	1	453	1	524	0	582
MdMLO3	RC2G0135000	60.172	580	147	16	1	552	1	524	0	590
MdMLO4	RC2G0114500	74.182	550	86	6	31	524	32	581	0	818
MdMLO5	RC1G0418100	68.621	580	154	12	3	576	2	559	0	731
MdMLO5	RC1G0417800	70.441	521	136	8	6	519	9	518	0	683
MdMLO6	RC6G0428300	72.925	506	131	3	1	504	1	502	0	744
MdMLO6	RC2G0000700	63.136	472	123	5	9	456	4	448	0	582
MdMLO6	RC1G0223800	61.751	434	135	5	1	427	1	410	0	531
MdMLO7	RC1G0418100	68.229	576	150	8	3	559	2	563	0	735
MdMLO7	RC1G0417800	71.735	513	124	5	6	500	9	518	0	697
MdMLO8	RC2G0135000	54.545	352	101	11	1	348	1	297	1.29e-102	314
MdMLO9	RC1G0223800	60.682	440	123	6	1	420	1	410	1.72e-180	510
MdMLO10	RC5G0301800	82.79	552	76	4	1	534	1	551	0	932
MdMLO11	RC3G0207400	74.493	592	118	9	1	572	1	579	0	842
MdMLO12	RC7G0349700	71.243	539	106	8	3	516	2	516	0	726
MdMLO13	RC1G0223800	73.077	286	67	2	14	293	129	410	3.42e-152	434
MdMLO14	RC7G0367400	60.563	355	98	8	51	391	173	499	2.75e-118	352
MdMLO15	RC2G0114500	62.222	630	143	14	31	640	32	586	0	676
MdMLO16	RC3G0207200	71.739	552	137	9	61	605	1	540	0	751
MdMLO17	RC5G0301800	75.362	552	101	4	1	518	1	551	0	846
MdMLO18	RC5G0086800	75.944	503	109	6	1	498	1	496	0	741
MdMLO19	RC3G0207400	76.342	596	115	8	1	587	1	579	0	878
MdMLO20	RC3G0132400	58.243	649	187	12	4	583	8	641	0	702
MdMLO21	RC5G0517300	63.182	660	107	14	1	560	1	624	0	729
# Fields: query acc.ver, subject acc.ver, % identity, alignment length, mismatches, gap opens, q. start, q. end, s. start, s. end, evalue, bit score
PpMLO1	RC5G0516400	85.882	595	75	5	1	592	1	589	0	1019
PpMLO2	RC2G0114500	78.669	586	108	5	5	574	3	587	0	918
PpMLO3	RC3G0207400	79.588	583	103	6	1	571	1	579	0	912
PpMLO4	RC1G0418100	70.928	571	152	7	3	569	2	562	0	770
PpMLO4	RC1G0417800	73.01	515	130	5	6	516	9	518	0	726
PpMLO5	RC5G0301800	85.714	553	75	2	1	551	1	551	0	989
PpMLO6	RC2G0000700	72.243	544	94	9	5	519	3	518	0	745
PpMLO7	RC6G0428300	76.726	507	114	3	1	506	1	504	0	771
PpMLO8	RC3G0207200	71.956	542	106	5	1	498	1	540	0	754
PpMLO9	RC5G0086800	80.244	491	84	5	1	486	1	483	0	763
PpMLO10	RC1G0223800	68.445	431	115	4	1	431	1	410	0	598
PpMLO11	RC7G0392800	88.339	566	57	5	1	561	1	562	0	994
PpMLO12	RC7G0349100	77.281	581	98	8	3	566	4	567	0	882
PpMLO13	RC3G0132400	79.344	305	61	2	1	305	1	303	6.09e-167	486
PpMLO14	RC5G0517300	67.293	639	105	13	1	550	1	624	0	781
PpMLO15	RC2G0135000	73.724	529	110	6	1	504	1	525	0	738
PpMLO16	RC7G0349700	78.337	517	95	7	1	502	1	515	0	783
PpMLO17	RC2G0000700	64.255	470	106	3	3	430	2	451	0	603
PpMLO18	RC3G0207200	62.238	429	136	8	1	416	1	416	1.72e-174	498
PpMLO19	RC7G0367400	65.672	402	96	7	57	439	121	499	1.3e-162	468
# Fields: query acc.ver, subject acc.ver, % identity, alignment length, mismatches, gap opens, q. start, q. end, s. start, s. end, evalue, bit score
RhMLO1	RC5G0516400	99.493	592	2	1	1	592	1	591	0	1217
RhMLO2	RC3G0207400	99.15	588	5	0	1	588	1	588	0	1212
RhMLO3	RC1G0418100	98.757	563	7	0	1	563	1	563	0	1152
RhMLO4	RC1G0417800	94.22	519	29	1	1	518	1	519	0	957
# Fields: query acc.ver, subject acc.ver, % identity, alignment length, mismatches, gap opens, q. start, q. end, s. start, s. end, evalue, bit score
AtMLO1	RC6G0428300	73.523	457	106	4	1	456	1	443	0	686
AtMLO2	RC1G0418100	63.899	554	179	4	7	559	6	539	0	681
AtMLO2	RC1G0417800	64.74	519	164	3	6	523	9	509	0	650
AtMLO3	RC5G0517300	46.747	584	214	8	14	507	5	581	2.02e-164	479
AtMLO4	RC7G0392800	69.588	582	148	10	1	573	1	562	0	783
AtMLO5	RC7G0349700	59.393	527	177	8	1	501	1	516	0	607
AtMLO6	RC1G0418100	62.093	583	189	7	7	583	6	562	0	679
AtMLO6	RC1G0417800	64.112	535	166	6	6	538	9	519	0	651
AtMLO7	RC2G0114500	60.762	525	188	5	31	538	33	556	0	642
AtMLO8	RC2G0114500	61.785	594	200	10	13	589	4	587	0	708
AtMLO9	RC7G0349700	62.931	464	161	5	6	459	2	464	0	580
AtMLO10	RC2G0114500	65.849	530	160	7	34	545	33	559	0	699
AtMLO11	RC5G0301800	69.573	562	151	8	12	567	4	551	0	788
AtMLO12	RC1G0418100	62.609	575	188	7	5	574	6	558	0	676
AtMLO12	RC1G0417800	67.886	492	146	4	4	493	9	490	0	649
AtMLO13	RC7G0367400	66.004	453	137	6	1	446	1	443	0	555
AtMLO14	RC5G0301800	69.217	549	153	5	10	548	9	551	0	769
AtMLO15	RC6G0428300	58.58	507	192	5	1	492	1	504	0	592
AtMLO15	RC2G0000700	57.741	478	153	5	3	455	2	455	0	535
AtMLO15	RC1G0223800	54.439	428	171	7	1	422	1	410	5.2e-163	467
