# Supplementary material for: Analysis of allelic variants of RhMLO genes in rose and functional studies on susceptibility to powdery mildew related to clade V homologs
Source: Theor Appl Genet. 2021 May 2;134(8):2495–515. doi: 10.1007/s00122-021-03838-7 (PMC8277636; doi:10.1007/s00122-021-03838-7)
Supplement: Supplementary file 3 — Supplementary file3 (XLSX 65 KB) [file 122_2021_3838_MOESM3_ESM.xlsx]

## Sheet: RhMLO1
Position(code region; bp)	101	102	103	104	105	155	256	269	289	290	292	295	301	302	303	313	313	318	324	934	1060	1309	1392	1527	1534	1646	1684
	SNP1	SNP2	SNP3	SNP4	SNP5	SNP6	SNP7	SNP8	SNP9	SNP10	SNP11	SNP12	SNP13	SNP14	SNP15	indel (GAA)	SNP16	SNP17	SNP18	SNP19	SNP20	SNP21	SNP22	SNP23	indel (CAA)	SNP24	SNP25
RhMLO1 (OB genome)	A	C	A	T	A	T	A	A	A	A	A	C	G	A	A	-	G	A	G	C	C	T	G	A	+	C	G
R.chinensis	A	C	A	T	A	T	A	A	A	A	A	C	G	A	A	-	G	A	G	C	C	T	G	A	+	C	G
R.laevigata	A	C	A	T	A	A	C	A	A	A	A	C	G	C	T	-	G	A	T	T	G	A	C	C	+	T	A
R.minutifolia	A	C	A	T	A	A	C	G	A	A	A	C	A	C	T	-	G	A	T	C	C	A	C	C	+	C	G
R.moschata	T	A	T	G	T	A	C	G	A	A	A	C	A	C	T	-	G	A	T	C	C	A	C	C	-	C	G
R. persica	N	N	N	N	N	N	N	N	N	N	N	N	N	N	N	-	N	N	N	N	C	A	C	C	+	T	G
R.rugosa-1	T	A	T	G	T	A	A	A	A	A	A	C	G	A	T	+	G	A	G	N	N	N	N	N	-	N	N
R.rugosa-2	T	A	T	G	T	A	C	G	C	C	G	G	G	C	T	-	A	A	T	N	N	N	N	N	-	N	N
R.xanthina	A	C	A	T	A	A	C	A	A	A	A	C	G	C	T	-	G	A	G	C	G	A	C	C	+	T	A
RNA (OB transcriptome)	N	N	N	N	N	N	N	N	N	N	N	N	N	N	N	-	N	N	N	C	C	A	G	A	+	N	N
P540	N	N	N	N	N	N	N	N	N	N	N	N	N	N	N	-	N	N	N	N	N	N	N	A	+	C	G
P867	N	N	N	N	N	N	N	N	N	N	N	N	N	N	N	-	N	N	N	N	N	A	C	N	-	N	N
AH	A	C	A	T	A	T	A	A	A	A	A	C	G	A	A	-	G	A	G	C	C	T	G	A	+	C	G
DB	N	N	N	N	N	N	N	N	N	N	N	N	N	N	N	-	N	N	N	T	C	A	G	A	+	C	G
GT	T	A	T	G	T	A	C	G	C	C	A	G	G	C	T	-	G	T	T	C	C	A	C	C	-	C	G
He	T	A	T	G	T	A	C	G	C	C	A	G	G	C	T	-	G	T	T	C	C	A	C	C	-	C	G
JPC	N	N	N	N	N	N	N	N	N	N	N	N	N	N	N	-	N	N	N	C	C	A	C	C	-	C	G
MB	T	A	T	G	T	A	C	G	C	C	G	G	G	C	T	-	A	A	T	C	C	A	C	C	+	C	G
MC	N	N	N	N	N	N	N	N	N	N	N	N	N	N	N	-	N	N	N	N	N	N	N	N	-	C	G
MF	A	C	A	T	A	T	A	A	A	A	A	C	G	A	A	-	G	A	G	C	C	T	G	A	+	C	G
Ni	T	A	T	G	T	A	C	G	C	C	A	G	G	C	T	-	G	T	T	C	C	A	C	A	-	C	G
PJ	A	C	A	T	A	T	A	A	A	A	A	C	G	A	A	-	G	A	G	C	C	A	G	A	+	C	G
RND	A	C	A	T	A	T	A	A	A	A	A	C	G	A	T	+	G	A	G	C	C	A	G	A	+	C	G
Rh88	N	N	N	N	N	N	N	N	N	N	N	N	N	N	N	-	N	N	N	C	C	A	G	A	+	C	G
Nonsynonymous/indels	TAC->TTA Y34L		ATA->TGT I35C			TTC->TAC F52Y	AAG->CAG K86Q	AAC->AGC N90S	AAG->CCG K97P		AAG->GAG K98E	CAG->GAG Q99E	GAA->GCT/GAT/ACT E101A/D/T			indel +105E	GAA->AAA E105K	GAA->GAT E106D	GAG->GAT E108D	CTT->TTT L312F	CAA->GAA Q354E	TCT->ACT S437T	CAG->CAC Q464H	GAA->GAC E509D	indel Q512-	GCC-GTC A549V	GTT->ATT V562I

## Sheet: RhMLO2
Position(code region；bp)	100	155	314	316	323	337	565	566	703	1118	1156-1191	1264	1517	1547	1618	1707-1718	1732	1738	1750
	SNP1	SNP2	SNP3	SNP4	SNP5	SNP6	SNP7	SNP8	SNP9	SNP10	indel (AATGCTTTTCAACTTGCTTTCTTTGCGTGGACTTGG)	SNP11	SNP12	SNP13	SNP14	indel (TCACACAAGGGA)	SNP15	SNP16	SNP17
RhMLO2 (OB genome)	C	G	A	G	G	C	G	C	A	A	+	A	C	A	C	+	G	G	G
R.chinensis	C	G	A	G	G	C	G	C	A	A	-	A	C	A	C	+	G	G	G
R.laevigata	T	A	G	A	A	T	G	C	C	G	-	A	T	G	G	-	A	A	C
R.minutifolia	C	A	A	G	G	C	T	T	C	G	-	A	T	G	G	-	A	A	C
R.moschata	T	A	G	A	A	C	T	T	C	A	-	A	T	G	G	-	A	A	C
R. persica	T	A	A	G	G	T	G	C	C	G	-	A	T	A	G	-	A	A	C
R.rugosa-1a	C	G	A	G	G	C	G	C	C	N	-	N	N	N	N	-	N	N	N
R.rugosa-1b	N	N	N	N	N	N	N	N	N	A	-	A	T	G	G	-	N	N	N
R.xanthina	T	A	A	G	G	C	G	C	C	G	-	G	T	A	G	+	A	G	C
AH	N	N	N	N	N	N	N	N	N	N	-	N	T	G	G	-	A	A	C
JPC	N	N	N	N	N	N	N	N	N	G	+	G	T	A	G	+	A	G	C
Rh88	N	N	N	N	N	N	N	N	N	G	+	A	T	A	G	+	A	G	G
Nonsynonymous/indels	CAT->TAT H34Y	TGT->TAT C52Y	GAG->GGG E105G	GAG->AAG E106K	GGA->GAA G108E	CCA->TCA P113S	GCA->TTA A189L		ACC->CCC T235P	CAT->CGT H373R	NAFQLAFFAWTW386-	ATC->GTC I422V	ACG->ATG T506M	GAA->GGA E516G	CAG->GAG Q540E	HTRD570-	GAA->AAA E578K	GCC->ACC/ACT A580T	GCT->CCT A584P

## Sheet: RhMLO3
Position(code region;bp)	5	7	263	290	295	374	388	394	395	401	686	788	789	858	872	886	911	965	967	995	1021	1135	1141	1142	1147	1149	1163	1174	1175	1193	1373	1391	1435	1437	1535	1541	1550	1562	1567	1580	1618	1624	1679	1682
	SNP1	indel (CTTGAA)	SNP2	SNP3	SNP4	SNP5	SNP6	Indel (ATT)	SNP7	Indel (ACG)	SNP8	SNP9	SNP10	SNP11	SNP12	SNP13	SNP14	SNP15	SNP16	SNP17	SNP18	SNP19	SNP20	SNP21	SNP22	SNP23	SNP24	SNP25	SNP26	SNP27	SNP28	Indel (CTA)	SNP29	SNP30	SNP31	SNP32	SNP33	SNP34	SNP35	Indel (GTACT)	SNP36	SNP37	SNP38	SNP39
RhMLO3 (OB genome)	A	+	C	C	C	A	A	-	G	-	G	G	T	G	A	T	T	T	A	G	C	C	G	G	G	T	A	G	A	C	G	-	C	C	A	A	C	G	A	+	G	A	C	C
R.chinensis	A	+	C	C	C	A	G	-	G	-	N	N	N	N	N	N	N	N	N	N	N	N	N	N	N	N	N	N	N	N	N	-	N	N	N	N	N	N	N	-	N	N	N	N
RNA (OB transcriptome)	N	-	N	N	N	N	A	-	G	-	G	G	T	G	A	C	T	T	A	G	N	N	N	N	N	N	N	N	N	N	N	-	N	N	N	N	N	N	N	-	N	N	N	N
R.xanthina	C	+	G	A	T	A	G	-	A	-	G	G	T	G	A	C	T	T	A	G	T	C	A	C	C	G	C	A	A	C	C	-	C	C	A	A	C	G	A	+	G	C	C	C
R.minutifolia	C	+	G	N	T	T	G	-	A	-	A	A	A	C	A	C	T	T	T	G	T	C	A	C	C	G	C	A	A	C	C	-	C	G	A	G	C	G	A	+	G	A	C	C
R.rugosa-1	A	+	G	A	T	T	G	-	G	-	G	G	T	G	A	C	C	A	A	G	C	C	G	G	C	G	A	A	A	C	C	-	A	C	A	A	C	G	A	+	C	A	C	C
R. persica	A	+	G	A	T	N	N	-	G	-	G	G	T	G	A	C	C	A	A	G	C	C	G	G	C	T	A	A	A	C	C	-	C	C	A	A	C	G	A	+	G	A	A	C
R.rugosa-2	N	-	C	N	T	A	G	-	G	+	A	N	G	C	A	C	T	T	T	G	T	A	G	G	G	T	C	A	A	C	C	-	C	G	A	G	C	G	A	+	G	A	C	C
Ni	A	-	C	C	T	A	G	-	G	-	G	G	T	G	A	T	T	T	A	G	C	C	G	G	G	T	A	G	A	C	G	-	C	C	A	A	C	G	A	+	G	A	C	C
DB	N	-	N	N	N	N	N	-	N	-	G	G	T	G	A	T	T	T	A	G	C	C	G	G	G	T	A	G	A	C	C	-	A	C	A	A	C	G	A	+	C	A	C	C
MF	N	-	N	N	N	N	N	-	N	-	G	G	T	C	A	C	T	T	A	G	C	C	G	G	G	T	A	G	A	C	C	-	C	C	A	G	C	G	A	+	G	A	C	C
RND	N	-	N	N	N	N	N	-	N	-	G	G	T	G	G	C	T	A	A	A	C	G	G	G	C	G	C	A	G	T	C	+	C	C	G	A	A	A	G	-	G	C	A	A
MC	A	+	C	C	C	A	G	+	A	-	N	N	N	N	N	N	N	N	N	N	N	N	N	N	N	N	N	N	N	N	N	-	N	N	N	N	N	N	N	-	N	N	N	N
JPC	N	-	N	N	N	N	N	-	N	-	N	N	N	G	G	C	T	A	A	A	C	G	G	G	C	G	C	A	G	T	C	-	C	C	G	A	A	A	G	-	G	C	A	A
PJ	N	-	N	N	N	N	N	-	N	-	G	G	T	C	A	C	T	T	A	G	T	C	A	C	A	G	C	A	A	C	N	-	N	N	N	N	N	N	N	-	N	N	N	N
AH	N	-	N	N	N	N	N	-	N	-	A	A	A	C	A	C	T	A	A	G	N	N	N	N	N	N	N	N	N	N	N	-	N	N	N	N	N	N	N	-	N	N	N	N
Rh88	A	+	C	C	T	A	G	-	G	-	G	G	T	G	A	T	T	T	A	G	C	C	G	G	G	T	A	G	A	C	G	-	N	N	N	N	N	N	N	-	N	N	N	N
Nonsynonymous/indels	GAA->GCA E2A	indel LE3-	GCA->GGA A88G	GCC->GAC A97D	CCA->TCA P99S	TAT->TTT Y125F	AAG->GAG K130E	indel +132I	GGT->GAT G132D	indel +134T	AGG->AAG R229K	AGT->AAA S263K		TTG->TTC L286F	AAC->AGC N291S	TAT->CAT Y296H	ATC->ACC I304T	ATG->AAG M322K	ATG->TTG M323L	GGT->GAT G332D	GCA->GTA A374V	CAG->GAG Q379E	GGC->ACC G381T		GAT->CAT/CAG D383H/Q		CAA->CCA Q388P	GAT->AAT/AGT D392N/S		TCA->TTA S398L	AGC->ACC S458T	indel +464L	CAC->AAC H479N	CAC->CAG H479Q	AAG->AGG K512R	AAT->AGT N514S	CCG->CAG P517Q	GGA->GAG G521E	ATT->GTT I523V	indel ST527-	GCT->CCT A540P	AGC->CGC S542R	ACA->AAA T560K	TCA->TAA S561.

## Sheet: RhMLO4
Position（code region; bp）	40	43	298	302	320	376	377	421	466	884	898	977	1063	1074	1172
	SNP1	SNP2	SNP3	SNP4	SNP5	SNP6	SNP7	SNP8	SNP9	SNP10	SNP11	SNP12	SNP13	SNP14	SNP15
RhMLO4 (OB genome)	A	G	G	A	G	G	C	A	C	G	T	A	T	G	C
R.chinensis	A	G	G	A	G	G	C	A	C	G	T	A	T	G	C
R.moschata	N	N	N	N	N	A	C	G	C	A	C	N	N	N	N
R.rugosa	G	A	C	G	C	A	A	G	A	G	C	T	C	C	A
RNA (OB transcriptome)	N	N	N	N	N	N	N	N	N	A	T	A	T	C	A
He	G	A	C	G	C	A	A	G	A	N	N	N	N	N	N
Rh88	N	N	N	N	N	N	N	N	N	A	T	T	C	C	T
Nonsynonymous/indels	AAG->GAG K14E	GAA->AAA E15K	GAT->CAT D100H	GAC->GGC D101G	GGT->GCT G107A	GCA->ACA/AAA A126T/K		ATA->GTA I141V	CTA->ATA L156I	AGT->AAT S295N	TAT->CAT Y300H	AAG->ATG K326M	TGC->CGC C355R	TTG->TTC L358F	CCC->CAC P391H

## Sheet: RhMLO5
Position(code region;bp)	412	430	445	460		1171	1428
	indel (TCG)	SNP1	SNP2	SNP3	SNP4	SNP5	SNP6
RhMLO5 (OB genome)	+	T	C	C	N	G	C
R.xanthina	-	T	T	T	A	N	A
R.laevigata	-	T	C	T	A	N	A
R. persica	-	T	T	T	A	N	A
R.chinensis	-	N	N	N	N	G	C
RNA (OB transcriptom)	-	N	N	N	N	G	N
R.rugosa-b	-	N	N	N	N	N	A
R.moschata-1a	-	C	C	T	A	N	N
R.rugosa-2a	-	C	C	T	C	N	N
R.rugosa-1a	+	T	C	C	C	N	N
R.minutifolia	-	N	N	T	A	N	A
MF	-	N	N	N	C	A	A
MB	-	N	N	N	C	A	A
Rh88	-	N	N	N	N	G	A
PJ	-	N	N	N	N	A	A
AH	-	N	N	N	N	A	A
Ni	-	N	N	N	N	A	A
GT	-	N	N	N	N	G	C

## Sheet: RhMLO6
Position(code region;bp)	269	323	336	356	358	359	684	907	1033	1042	1159	1169
	SNP1	SNP2	SNP3	SNP4	SNP5	SNP6	SNP7	SNP8	SNP9	SNP10	SNP11	SNP12
RhMLO6 (OB genome)	A	G	G	A	T	T	A	G	A	C	G	T
RNA (OB transcriptom)	G	G	N	N	N	N	N	N	N	N	N	N
R.laevigata	A	G	G	T	A	C	A	A	A	A	C	T
R. persica	A	G	G	T	A	C	N	A	C	A	C	C
R.xanthina	A	G	T	T	A	C	N	A	C	A	C	C
R.rugosa-1a	A	G	G	A	T	T	G	N	N	N	N	N
R.rugosa-1b	N	N	N	N	N	N	N	A	A	C	C	T
R.chinensis	A	G	G	A	T	T	A	G	A	C	G	T
R.minutifolia	A	G	G	A	T	T	N	A	A	A	C	T
R.moschata-1a	A	G	G	A	T	T	A	N	N	N	N	N
R.moschata-1b	N	N	N	N	N	N	N	A	A	A	C	T
AH	A	G	G	A	T	T	A	A	A	A	C	T
DB	A	G	G	A	T	T	A	G	A	C	G	T
MC	A	G	G	A	T	T	A	A	A	C	C	T
GT	A	C	G	A	T	T	A	G	A	C	G	T
He	A	G	G	A	T	T	A	G	A	C	G	T
Ni	G	C	G	T	A	C	G	A	A	C	C	T
RND	G	C	G	T	A	C	G	A	A	C	C	T
PJ	A	G	G	A	T	T	A	A	A	A	C	T
JPC	A	G	T	T	A	C	A	A	C	A	C	C

## Sheet: RhMLO7
Position(code region;bp)	20	34	295	296	307	311	313	346	352	368	385	421	428	458	676	1093	1207	1208	1412	1562
	SNP1	SNP2	SNP3	SNP4	indel (GCC)	SNP5	SNP6	SNP7	SNP8	SNP9	SNP10	indel (GAT)	SNP11	SNP12	SNP13	SNP14	SNP15	SNP16	SNP17	SNP18
RhMLO7 (OB genome)	G	C	G	T	-	C	G	A	C	T	C	-	C	A	A	A	G	G	G	C
R.chinensis	G	C	G	T	-	C	G	A	C	T	C	-	C	A	A	A	G	G	G	C
R.laevigata	G	C	T	T	+	T	G	G	C	C	C	-	C	G	C	A	G	G	A	C
R.minutifolia	N	N	N	N	-	N	N	N	N	N	N	-	N	N	C	G	G	G	A	T
R.moschata	C	C	T	C	+	T	G	G	C	C	C	+	C	G	C	G	G	G	T	T
R. persica	G	T	T	T	+	T	G	G	A	C	G	-	A	G	C	G	A	A	A	C
R.rugosa	C	C	T	C	+	T	G	G	C	C	C	+	C	A	A	N	N	N	N	N
R.xanthina	N	N	T	T	+	T	G	G	A	C	G	-	A	G	C	G	A	A	A	T
MB	G	C	G	T	-	C	G	A	C	T	C	-	C	A	A	A	G	G	G	C
MF	N	N	G	T	-	T	A	A	C	T	N	-	N	N	N	N	N	N	N	N
PJ	N	N	N	N	-	N	N	N	N	N	N	-	N	N	N	A	G	G	G	C
Rh88	G	T	G	T	-	T	A	A	C	T	C	-	C	A	A	A	N	N	N	N

## Sheet: RhMLO8
Position(code region;bp)	253	292-297	299	301	307	358	367	547	548	574	599	606	650	746	757	758	862	984	1363-1371	1397	1438	1493	1499	1500	1512
	SNP1	indel	SNP2	SNP3	SNP4	SNP5	SNP6	SNP7	SNP8	SNP9	SNP10	SNP11	SNP12	SNP13	SNP14	SNP15	SNP16	SNP17	indel (GCTGCTGAC)	SNP18	SNP19	SNP20	SNP21	SNP22	SNP23
RhMLO8 (OB genome)	G	GAAGCG	A	G	G	A	G	G	C	C	G	G	A	C	C	C	G	T	+	G	T	A	A	C	G
	G	GAAGCG	A	A	G	A	G	G	C	C	G	G	A	C	C	C	G	T	+	G	T	A	A	C	G
R.chinensis	G	GAAGCG	A	G	G	A	G	G	C	C	G	G	A	C	C	C	G	T	+	G	T	A	A	C	G
R.minutifolia	G	GAAGCG	A	A	G	A	G	G	C	A	G	G	A	A	A	A	A	T	-	G	C	T	T	A	G
R.moschata	G	GAAGCG	A	G	G	A	G	A	A	A	G	G	T	A	A	A	A	T	-	G	C	T	T	A	G
R.laevigata	G	CAAGACATG	C	G	G	A	G	G	C	A	A	G	T	A	A	A	G	G	-	G	T	A	A	C	C
R.xanthina	G	GAAGACATG	C	G	A	G	A	A	A	A	A	T	A	A	A	A	G	G	-	G	T	A	A	C	C
R. persica	G	GAAGACATG	C	G	A	A	N	G	C	A	A	T	A	A	C	C	G	G	-	G	C	A	A	C	G
R.rugosa	G	GAAGCG	A	A	G	A	G	G	C	A	G	G	A	A	A	A	N	N	-	N	N	N	N	N	N
P867	G	GAAGCG	A	G	G	A	G	G	C	C	G	G	A	C	C	C	G	T	+	G	T	A	A	C	G
JPC	N	-	N	N	N	A	G	G	C	C	G	G	A	A	A	A	G	T	-	G	T	A	A	C	G
PJ	A	-	A	G	G	A	G	G	C	C	G	G	A	A	A	A	A	T	-	G	C	T	T	A	G
AH	G	GAAGGCATG	A	G	A	A	A	G	C	A	A	T	A	A	A	A	G	T	-	C	C	G	A	C	G
Ni	G	GAAGCG	A	A	G	A	G	G	C	C	G	G	A	C	C	C	G	T	+	C	T	A	A	C	G
P540	G	GAAGCG	A	G	G	A	G	G	C	C	G	G	A	C	C	C	G	T	+	G	T	T	T	A	G
MC	A	-	A	G	G	A	G	G	C	A	G	G	A	A	A	A	A	T	-	G	C	T	T	A	G
DB	G	GAAGCG	A	A	G	A	G	G	C	C	G	G	A	A	C	C	G	T	+	G	T	A	A	C	G
MF	G	-	A	G	G	A	G	G	C	C	G	G	A	C	C	C	G	T	-	C	T	T	T	A	G
MB	A	-	A	G	G	A	G	G	C	A	G	G	A	A	A	A	A	T	-	G	C	T	T	A	G
He	G	GAAGCG	A	A	G	A	G	G	C	C	G	G	A	C	C	C	G	T	+	G	T	A	A	C	G
GT	G	GAAGCG	A	A	G	G	G	G	C	C	G	G	A	A	C	C	G	T	+	G	T	A	A	C	G
RND	N	-	N	N	N	N	N	N	N	N	N	N	N	N	N	N	N	T	+	G	T	A	A	C	G
Rh88	N	-	N	N	N	N	N	N	N	N	N	N	N	N	N	N	N	N	+	C	T	A	A	C	G

## Sheet: RhMLO9
Position (code region;bp)	100	299	359	386	416	590	781	1012	1150	1285	1469	1505	1510	1523	1529	1548	1627	1630
	SNP1	SNP2	SNP3	SNP4	SNP5	indel	SNP6	SNP7	SNP8	SNP9	SNP10	SNP11	SNP12	SNP13	SNP14	SNP15	SNP16	SNP17
RhMLO9 (OB genome)	C	A	C	A	A	-	A	G	A	A	A	A	G	C	T	G	G	A
R.chinensis	C	A	C	A	A	tccgccttctaagcttggttttgttctgtag	N	G	A	A	A	A	G	C	T	G	G	A
R.laevigata	C	G	T	A	A	tccgccttctaagcttggttttgttctgtag	N	A	A	A	T	A	G	C	C	A	G	A
R.xanthina	G	G	C	A	G	-	A	G	A	A	T	A	G	C	T	G	G	G
R.minutifolia-1a	C	A	C	A	A	gcagcctccaggctatgttcagcacttag	A	G	C	A	T	A	G	C	C	G	A	A
R.moschata-1a	N	A	C	G	A	gcagcctccaggctatgttcagcacttag	N	N	N	N	N	N	N	N	N	N	N	N
R.moschata-1b	N	N	N	N	N	-	A	G	C	A	T	A	G	C	C	G	A	A
R.rugosa-1a	C	A	C	G	A	gcagcctccaggctatgttcagcacttag	N	N	N	N	N	N	N	N	N	N	N	N
R.rugosa-1b	N	N	N	N	N	-	N	N	A	C	A	A	G	T	T	G	G	A
R.persica	G	A	T	A	G	-	N	A	A	A	T	A	G	C	C	A	G	G
AH	C	A	C	A	A	-	G	G	A	C	A	A	G	T	T	G	G	A
DB	C	A	C	A	A	-	G	G	A	C	A	A	G	T	T	G	G	A
GT	C	A	C	A	A	-	A	G	A	A	T	G	A	C	C	G	G	A
He	C	A	C	A	A	-	G	G	A	A	T	G	A	C	C	G	G	A
JPC	N	N	N	N	N	-	N	G	A	A	T	A	G	C	C	G	G	A
MB	N	N	N	N	N	-	G	G	A	C	T	A	G	T	T	G	G	A
MC	N	N	N	N	N	-	A	G	A	A	T	G	A	C	C	G	G	A
MF	N	N	N	N	N	-	N	G	A	A	A	A	G	T	T	G	G	A
Ni	C	A	C	A	A	-	A	G	A	A	A	A	G	C	T	G	G	A
RND	C	A	C	A	A	-	A	G	A	A	A	A	G	T	T	G	G	A
PJ	C	A	C	A	A	-	A	G	A	A	T	G	A	C	C	G	G	A
P540	N	N	N	N	N	-	N	G	A	A	A	A	G	T	T	G	G	A
P867	C	A	C	A	A	-	A	G	A	A	T	G	A	C	C	G	G	A
Rh88	N	N	N	N	N	-	N	N	N	C	A	A	G	T	T	G	G	A

## Sheet: RhMLO10
Position (code region;bp)	46	79	298	331	404	442	451	457	465	904	977	1165	1217	1417	1453	1570	1661	1691	1693	1746
	indel	indel	SNP1	SNP2	SNP3	SNP4	SNP5	SNP6	SNP7	SNP8	SNP9	indel	SNP10	SNP11	indel	SNP12	SNP13	SNP14	indel (GAG)	SNP15
RhMLO10 (OB genome)	GGTGTG	ACGACGACGACGGCG	G	C	A	A	A	A	G	A	C	AATGCGTTCCAGATTATATATTTCTTGTGGATATGG	A	G	GGTGGGAGCACTGTT	G	A	C	+	T
RNA (OB transcriptom)	-	-	N	N	N	N	N	N	N	N	N	AATGCGTTCCAGATTATATATTTCTTGTGGATATGG	A	G	GGTGGGAGCACTGTT	A	A	C	+	A
R.chinensis	GGTGTG	ACTACGACGACGACGGCGGCG	G	C	G	G	A	A	G	A	C	AATGCGTTCCAGATTATATATTTCTTGTGGATATGG	A	G	GGTGGGAGCACCGTT	G	A	C	+	T
R.minutifolia	GGTGTG	ACGACGACGACGACGACGGCG	G	C	G	G	A	A	G	G	C	-	A	G	GGTGGGAGCACTGTT	G	A	A	-	T
R.laevigata	-	ACGACGACGACGACGGCGCTG	G	C	G	G	A	A	G	A	T	-	A	G	-	G	A	A	-	T
R.xanthina	-	ACGACGACGACGACGACGGCG	A	G	G	G	A	A	G	G	T	-	C	G	GGTGGAAGCACTGTT	G	A	A	-	T
R. persica	TTG	ACGACGACGGTG	A	G	N	N	N	N	N	G	T	-	A	G	-	G	A	A	-	T
R.moschata-1b	-	-	N	N	N	N	N	N	N	G	T	-	C	A	GGTGGGAGCACTGTT	G	A	A	-	T
R.moschata-1a	GGTGTG	ACCACGACGACGACGGCGACGGCG	G	C	G	G	A	A	G	N	N	-	N	N	-	N	N	N	-	N
R.rugosa-a	GGTGTG	ACCACGACGACGACGNCGNCGGCG	G	C	A	A	G	T	T	N	N	-	N	N	-	N	N	N	-	N
R.rugosa-1b	-	-	N	N	N	N	N	N	N	N	N	-	N	A	GGTGGGAGCACTGTT	G	A	C	-	A
R.rugosa-2b	-	-	N	N	N	N	N	N	N	N	N	-	N	A	GGTGGGAGCACTGTT	G	A	A	-	T
DB	GGTGTG	ACGACGACGAAGGCGTCG	G	C	A	A	G	A	G	A	T	AATGCGTTCCAGATTATATATTTCTTGTGGATATGG	C	G	GGTGGGAGCACCGTT	A	A	C	+	T
RND	GGTGTG	AAGACGACGGCGGCGGCG	G	C	A	A	G	T	T	A	T	AATGCGTTCCAGATTATATATTTCTTGTGGATATGG	A	G	GGTGGGAGCACCGTT	A	G	C	+	A
He	GGTGTG	ACGACGACGGCGGCGGCG	G	C	A	A	G	T	T	A	T	AATGCGTTCCAGATTATATATTTCTTGTGGATATGG	A	G	GGTGGGAGCACCGTT	A	A	C	-	A
GT	GGTGTG	ACGACGACGGCGGCGGCG	G	C	A	A	G	T	T	A	T	AATGCGTTCCAGATTATATATTTCTTGTGGATATGG	A	G	GGTGGGAGCACCGTT	G	A	C	-	A
MC	GGTGTG	AAGACGACGACGGCGGCGGCG	G	C	G	G	A	A	G	A	T	AATGCGTTCCAGATTATATATTTCTTGTGGATATGG	C	G	GGTGGGAGCACTGTT	G	A	A	-	T
AH	GGTGTG	AAGACGACGGCGGCGGCG	G	C	A	A	G	T	T	A	T	AATGCGTTCCAGATTATATATTTCTTGTGGATATGG	A	G	GGTGGGAGCACCGTT	A	G	C	+	A
PJ	GGTGTG	ACGACGACGACGGCG	G	C	G	G	A	A	G	A	C	AATGCGTTCCAGATTATATATTTCTTGTGGATATGG	A	G	GGTGGGAGCACTGTT	G	A	C	+	T
Ni	GGTGTG	ACGACGACGACGGCG	G	C	A	A	G	A	T	A	C	AATGCGTTCCAGATTATATATTTCTTGTGGATATGG	C	G	GGTGGGAGCACCGTT	G	A	C	+	T
MF	GGTGTG	ACGACGACGACGACGGCGGCG	G	C	G	G	A	A	G	N	N	-	N	N	-	N	N	N	-	N
JPC	-	-	N	N	N	N	N	N	N	N	N	-	N	N	-	G	A	A	-	T
P540	-	-	N	N	N	N	N	N	N	N	N	-	N	G	GGTGGGAGCACCGTT	G	A	C	+	T
P867	-	-	N	N	N	N	N	N	N	N	N	AATGCGTTCCAGATTATATATTTCTTGTGGATATGG	A	G	GGTGGGAGCACCGTT	G	A	C	+	A
Rh88	-	-	N	N	N	N	N	N	N	N	N	TGTGGATATGG	A	G	GGTGGGAGCACCGTT	A	A	C	-	A

[truncated: 8 more sheets: RhMLO11, RhMLO12, RhMLO13, RhMLO14, RhMLO15, RhMLO16, RhMLO17, RhMLO18]
